# Supplementary material for: Mobilisation of jerboa kidney gene networks during dehydration and opportunistic rehydration
Source: iScience. 2023 Aug 9;26(9):107574. doi: 10.1016/j.isci.2023.107574 (PMC10470305; doi:10.1016/j.isci.2023.107574)
Supplement: Data S1. Full list of enriched Gene Ontology terms found for genes within each module, related to Figure 3 [file mmc2.xlsx]

## Sheet: SupplementaryDataFile1
	query	significant	p_value	term_size	query_size	intersection_size	precision	recall	term_id	source	term_name	effective_domain_size	source_order	evidence_codes	intersection
1	blue	TRUE	9.15124e-08	569	4730	257	0.054334	0.45167	GO:0006412	GO:BP	translation	15050	2221	IEA,IEA,IEA,IEA,IEA,IEA,IDA,IMP IEA,IEA,IEA,IDA IEA,IDA,IEA,IMP,IDA,IEA,IEA,IEA,IDA,IEA,IEA,IEA,IDA IEA,IEA,IEA,IEA,IEA,IEA,IEA,IMP,IEA,IEA,IEA,IEA,IEA,IEA,IEA,IMP,IEA,IEA,IEA,IEA,IEA,IDA,IEA,IEA,IEA,IEA,IEA,IEA,IEA,IEA,IEA,IEA,IEA,IEA,IEA,IDA IMP,IEA,IEA,IEA,IMP,IEA,IEA,IEA,IEA,IEA,IMP,IEA,IEA,IDA IEA,IDA,IDA IEA,IDA,IEA,IDA IEA,IEA,IEA,IEA,IMP,IMP,IMP,IDA IEA,IEA,IEA,IDA,IEA,IEA,IMP,IEA,IEA,IEA…	ENSJJAG00000014967,ENSJJAG00000021494,ENSJJAG00000012461,ENSJJAG00000001040,ENSJJAG00000020560,ENSJJAG00000000925,ENSJJAG00000015912,ENSJJAG00000015691,ENSJJAG00000021477,ENSJJAG00000009715,ENSJJAG00000014896,ENSJJAG00000023718,ENSJJAG00000018899,ENSJJAG00000021761,ENSJJAG00000013338,ENSJJAG00000022377,ENSJJAG00000024377,ENSJJAG00000013044,ENSJJAG00000009583,ENSJJAG00000014986,ENSJJAG00000011119,…
2	blue	TRUE	1.00698e-07	580	4730	261	0.0551797	0.45	GO:0043043	GO:BP	peptide biosynthetic process	15050	11074	IEA,IEA,IEA,IEA,IEA,IEA,IDA,IMP IEA,IEA,IEA,IDA IEA,IDA,IEA,IMP,IDA,IEA,IEA,IEA,IDA,IEA,IEA,IEA,IDA IEA,IEA,IEA,IEA,IEA,IEA,IEA,IMP,IEA,IEA,IEA,IEA,IEA,IEA,IEA,IMP,IEA,IEA,IEA,IEA,IEA,IDA,IEA,IEA,IEA,IEA,IEA,IEA,IEA,IEA,IEA,IEA,IEA,IEA,IEA,IDA IMP,IEA,IEA,IEA,IMP,IEA,IEA,IEA,IEA,IEA,IMP,IEA,IEA,IDA IEA,IDA,IDA IEA,IDA,IEA,IDA IEA,IEA,IEA,IEA,IMP,IMP,IMP,IDA IEA,IEA,IEA,IDA,IEA,IEA,IMP,IEA,IEA,IEA…	ENSJJAG00000014967,ENSJJAG00000021494,ENSJJAG00000012461,ENSJJAG00000001040,ENSJJAG00000020560,ENSJJAG00000000925,ENSJJAG00000015912,ENSJJAG00000015691,ENSJJAG00000021477,ENSJJAG00000009715,ENSJJAG00000014896,ENSJJAG00000023718,ENSJJAG00000018899,ENSJJAG00000021761,ENSJJAG00000013338,ENSJJAG00000022377,ENSJJAG00000024377,ENSJJAG00000013044,ENSJJAG00000009583,ENSJJAG00000014986,ENSJJAG00000011119,…
3	blue	TRUE	1.51921e-06	646	4730	281	0.059408	0.434985	GO:0006518	GO:BP	peptide metabolic process	15050	2293	IEA,IEA,IEA,IEA,IEA,IEA,IDA,IMP IEA,IEA,IEA,IDA IEA,IDA,IEA,IMP,IDA,IEA,IEA,IEA,IDA,IEA,IEA,IEA,IDA IEA,IEA,IEA,IEA,IEA,IEA,IEA,IMP,IEA,IEA,IEA,IEA,IEA,IEA,IEA,IMP,IEA,IEA,IEA,IEA,IEA,IDA,IEA,IEA,IEA,IEA,IEA,IEA,IEA,IEA,IEA,IDA,IDA,IEA,IEA,IEA,IEA,IDA IMP,IEA,IEA,IDA,IEA,IMP,IEA,IEA,IDA,IEA,IEA,IEA,IMP,IEA,IEA,IDA IEA,IDA IEA,IDA,IMP,IDA IEA,IDA,IDA,IEA,IDA IEA,IDA,IEA,IEA,IEA,IMP,IMP,IMP,IDA IEA…	ENSJJAG00000014967,ENSJJAG00000021494,ENSJJAG00000012461,ENSJJAG00000001040,ENSJJAG00000020560,ENSJJAG00000000925,ENSJJAG00000015912,ENSJJAG00000015691,ENSJJAG00000021477,ENSJJAG00000009715,ENSJJAG00000014896,ENSJJAG00000023718,ENSJJAG00000018899,ENSJJAG00000021761,ENSJJAG00000013338,ENSJJAG00000022377,ENSJJAG00000024377,ENSJJAG00000013044,ENSJJAG00000009583,ENSJJAG00000014986,ENSJJAG00000011119,…
4	blue	TRUE	8.1703e-05	642	4730	272	0.0575053	0.423676	GO:0043604	GO:BP	amide biosynthetic process	15050	11391	IEA,IEA,IEA,IEA,IEA,IEA,IDA,IMP IEA,IEA,IEA,IDA IEA,IDA,IEA,IMP,IDA,IEA,IEA,IEA,IDA,IEA,IEA,IEA,IDA IEA,IEA,IEA,IEA,IEA,IEA,IEA,IMP,IEA,IEA,IEA,IEA,IEA,IEA,IEA,IMP,IEA,IEA,IEA,IEA,IEA,IMP,IDA,IEA,IEA,IEA,IEA,IEA,IEA,IEA,IEA,IEA,IEA,IEA,IEA,IEA,IDA IMP,IEA,IEA,IDA,IEA,IMP,IEA,IEA,IEA,IEA,IEA,IMP,IEA,IEA,IDA IEA,IDA,IDA IEA,IDA,IEA,IDA IEA,IEA,IDA IMP,IEA,IEA,IMP,IMP,IMP,IDA IEA,IEA,IEA,IDA,IEA,IEA…	ENSJJAG00000014967,ENSJJAG00000021494,ENSJJAG00000012461,ENSJJAG00000001040,ENSJJAG00000020560,ENSJJAG00000000925,ENSJJAG00000015912,ENSJJAG00000015691,ENSJJAG00000021477,ENSJJAG00000009715,ENSJJAG00000014896,ENSJJAG00000023718,ENSJJAG00000018899,ENSJJAG00000021761,ENSJJAG00000013338,ENSJJAG00000022377,ENSJJAG00000024377,ENSJJAG00000013044,ENSJJAG00000009583,ENSJJAG00000014986,ENSJJAG00000011119,…
5	blue	TRUE	0.00421815	86	4730	51	0.0107822	0.593023	GO:0003341	GO:BP	cilium movement	15050	1791	IMP IGI,IEA,IEA,IMP,IMP IEA,IMP,IMP,IMP,IMP IEA,IMP,IMP,IMP,IMP,IDA IMP,IEA,IEA,IMP,IMP,IMP,IMP,IMP,IMP,IMP,IEA,IMP,IMP,IMP,IMP,IMP,IMP,IMP,IMP,IMP,IMP IEA,IMP,IMP,IMP,IMP,IMP IEA,IEA,IMP,IMP,IMP,IMP,IMP,IMP,IDA,IMP,IMP,IEA,IMP	ENSJJAG00000019847,ENSJJAG00000020048,ENSJJAG00000018253,ENSJJAG00000010792,ENSJJAG00000016989,ENSJJAG00000014667,ENSJJAG00000016436,ENSJJAG00000017586,ENSJJAG00000017189,ENSJJAG00000024395,ENSJJAG00000021147,ENSJJAG00000014308,ENSJJAG00000017120,ENSJJAG00000021988,ENSJJAG00000023408,ENSJJAG00000023145,ENSJJAG00000022521,ENSJJAG00000022851,ENSJJAG00000010489,ENSJJAG00000010438,ENSJJAG00000024000,…
6	blue	TRUE	1.78698e-28	318	4730	203	0.0429175	0.638365	GO:0005840	GO:CC	ribosome	15050	389	IEA,IEA,IEA,IEA,IEA,IEA,IDA IEA,IDA IEA,IDA IEA,IEA,IEA,IEA,IDA IEA,IEA,IEA,IEA,IEA,IEA,IEA,IEA,IEA,IEA,IEA,IEA,IEA,IEA,IEA,IDA,IEA,IEA,IDA IEA,IEA,IEA,IEA,IEA,IEA,IEA,IEA,IEA,IEA,IEA,IEA,IEA,IEA,IEA,IEA,IEA,IEA,IEA,IDA IEA,IEA,IEA,IDA IEA,IEA,IEA,IDA,IDA IEA,IEA,IDA,IDA,IDA,IDA IEA,IDA IPI IEA,IDA IEA,IEA,IDA IEA,IEA,IEA,IEA,IEA,IEA,IEA,IEA,IEA,IDA IEA,IEA,IDA IEA,IEA,IDA IEA,IEA,IDA IEA,IEA,IEA…	ENSJJAG00000014967,ENSJJAG00000021494,ENSJJAG00000012461,ENSJJAG00000001040,ENSJJAG00000020560,ENSJJAG00000000925,ENSJJAG00000021477,ENSJJAG00000009715,ENSJJAG00000014896,ENSJJAG00000018899,ENSJJAG00000022377,ENSJJAG00000024377,ENSJJAG00000014986,ENSJJAG00000011119,ENSJJAG00000012554,ENSJJAG00000012376,ENSJJAG00000001253,ENSJJAG00000022768,ENSJJAG00000004347,ENSJJAG00000023671,ENSJJAG00000023698,…
7	blue	TRUE	2.88933e-08	133	4730	82	0.0173362	0.616541	GO:0044391	GO:CC	ribosomal subunit	15050	2082	IEA,IDA,IDA,IDA IEA,IDA,IEA,IEA,IDA,IEA,IDA,IEA,IEA,IEA,IDA,IDA IEA,IEA,IDA,IDA,IDA,IDA,IDA,IDA,IDA IPI,IDA IEA,IDA,IEA,IEA,IDA,IDA,IEA,IDA,IDA IEA,IDA,IDA,IDA,IDA,IEA,IEA,IEA,IEA,IEA,IEA,IDA,IDA,IEA,IDA IEA,IPI,IDA,IEA,IEA,IDA,IDA IPI,IEA,IDA,IPI,IDA,IDA IPI,IDA,IEA,IDA,IEA,IDA,IEA,IDA,IEA,IDA,IEA,IDA,IDA,IDA,IDA IEA,IDA,IDA,IEA,IEA,IEA,IDA,IEA,IPI IEA,IPI,IEA,IEA	ENSJJAG00000001040,ENSJJAG00000021477,ENSJJAG00000009715,ENSJJAG00000014896,ENSJJAG00000014986,ENSJJAG00000012554,ENSJJAG00000012376,ENSJJAG00000008947,ENSJJAG00000011197,ENSJJAG00000020002,ENSJJAG00000005973,ENSJJAG00000000512,ENSJJAG00000012571,ENSJJAG00000019018,ENSJJAG00000004108,ENSJJAG00000013273,ENSJJAG00000020405,ENSJJAG00000020144,ENSJJAG00000000722,ENSJJAG00000012105,ENSJJAG00000011670,…
8	blue	TRUE	0.000163945	89	4730	55	0.0116279	0.617978	GO:0015934	GO:CC	large ribosomal subunit	15050	711	IEA,IDA,IDA,IDA IEA,IEA,IEA,IDA,IDA,IEA,IEA,IEA,IDA,IDA,IDA,IDA,IDA,IDA IPI,IDA IEA,IDA,IEA,IDA,IEA,IDA IEA,IDA,IDA,IEA,IEA,IEA,IEA,IEA,IDA,IDA IEA,IPI,IDA,IEA,IEA,IDA,IDA IPI,IEA,IDA,IPI,IDA,IDA IPI,IDA,IDA,IDA,IEA,IDA,IDA,IEA,IDA,IDA IEA,IPI IEA,IPI,IEA	ENSJJAG00000001040,ENSJJAG00000021477,ENSJJAG00000009715,ENSJJAG00000014896,ENSJJAG00000012554,ENSJJAG00000012376,ENSJJAG00000008947,ENSJJAG00000020002,ENSJJAG00000005973,ENSJJAG00000012571,ENSJJAG00000013273,ENSJJAG00000020405,ENSJJAG00000020144,ENSJJAG00000000722,ENSJJAG00000011670,ENSJJAG00000018729,ENSJJAG00000018753,ENSJJAG00000022850,ENSJJAG00000006271,ENSJJAG00000014794,ENSJJAG00000018455,…
9	blue	TRUE	0.000203311	465	4730	205	0.0433404	0.44086	GO:1990904	GO:CC	ribonucleoprotein complex	15050	4028	IEA,IEA,IDA,IEA,IEA,IEA,IDA,IDA,IDA IEA,IDA IPI IEA,IEA,IDA,IDA IPI,IEA,IDA,IEA,IEA,IDA IPI,IEA,IDA,IEA,IEA,IDA,IEA,IDA,IEA,IDA,IDA IEA,IEA,IEA,IDA,IEA,IEA,IEA,IDA,IDA,IEA,IDA,IDA IEA,IDA,IEA,IMP,IDA IPI,IDA,IDA,IDA,IDA,IEA,IDA,IDA,IDA,IDA,IDA,IDA,IDA,IEA,IDA IPI,IDA IEA,IDA,IEA,IEA,IEA,IDA,IDA,IEA,IDA,IDA,IDA IPI IEA,IDA IPI,IDA,IEA,IDA,IDA IEA,IEA,IDA,IDA,IDA,IDA,IDA,IEA,IEA,IEA,IDA IEA,IEA,IDA…	ENSJJAG00000006561,ENSJJAG00000022975,ENSJJAG00000015703,ENSJJAG00000005982,ENSJJAG00000001040,ENSJJAG00000015320,ENSJJAG00000021477,ENSJJAG00000009715,ENSJJAG00000014896,ENSJJAG00000021741,ENSJJAG00000011272,ENSJJAG00000009630,ENSJJAG00000011261,ENSJJAG00000006025,ENSJJAG00000014986,ENSJJAG00000012554,ENSJJAG00000012376,ENSJJAG00000001857,ENSJJAG00000002974,ENSJJAG00000008947,ENSJJAG00000011197,…
10	blue	TRUE	4.89943e-32	493	4730	289	0.0610994	0.586207	GO:0005198	GO:MF	structural molecule activity	15050	1351	IEA,IEA,IEA,IEA,IEA,IEA,IEA,IDA,IEA,IEA,IDA IEA,IEA,IEA,IEA,IEA,IEA,IEA,IDA,IMP,IEA,IDA IEA,IEA,IEA,IEA,IEA,IEA,IEA,IEA,IEA,IEA,IEA,IEA,IEA,IDA,IEA,IEA,IEA,IEA,IMP IEA,IEA,IEA,IMP,IEA,IEA,IEA,IEA,IEA,IEA,IEA,IEA,IEA,IEA,IEA,IEA,IEA,IEA,IEA,IEA,IEA,IEA,IMP,IEA,IEA,IEA,IEA,IEA,IEA,IDA IEA,IEA,IEA,IEA,IDA IEA,IEA,IEA,IDA,IEA,IDA,IMP IEA,IDA IEA,IEA,IDA IEA,IEA,IEA,IEA,IDA IEA,IEA,IEA,IMP,IDA IEA,IEA…	ENSJJAG00000014967,ENSJJAG00000021494,ENSJJAG00000012461,ENSJJAG00000001040,ENSJJAG00000020560,ENSJJAG00000000925,ENSJJAG00000001211,ENSJJAG00000010642,ENSJJAG00000021477,ENSJJAG00000009715,ENSJJAG00000014896,ENSJJAG00000018899,ENSJJAG00000010448,ENSJJAG00000003448,ENSJJAG00000022377,ENSJJAG00000024377,ENSJJAG00000018394,ENSJJAG00000016849,ENSJJAG00000017164,ENSJJAG00000020712,ENSJJAG00000014986,…
11	blue	TRUE	2.48056e-29	294	4730	193	0.0408034	0.656463	GO:0003735	GO:MF	structural constituent of ribosome	15050	353	IEA,IEA,IEA,IEA,IEA,IEA,IEA,IEA,IDA IEA,IEA,IEA,IEA,IDA IEA,IEA,IEA,IEA,IEA,IEA,IEA,IEA,IEA,IEA,IEA,IEA,IEA,IEA,IEA,IEA,IMP IEA,IEA,IEA,IEA,IEA,IEA,IEA,IEA,IEA,IEA,IEA,IEA,IEA,IEA,IEA,IEA,IEA,IEA,IEA,IEA,IEA,IEA,IEA,IEA,IEA,IEA,IEA,IEA,IDA IEA,IEA,IEA,IDA IEA,IDA IEA,IEA,IEA,IEA,IEA,IEA,IEA,IEA,IEA,IEA,IDA IEA,IEA,IEA,IEA,IDA IEA,IEA,IEA,IEA,IEA,IEA,IEA,IDA IEA,IEA,IEA,IEA,IEA,IEA,IEA,IEA,IEA,IEA…	ENSJJAG00000014967,ENSJJAG00000021494,ENSJJAG00000012461,ENSJJAG00000001040,ENSJJAG00000020560,ENSJJAG00000000925,ENSJJAG00000021477,ENSJJAG00000009715,ENSJJAG00000014896,ENSJJAG00000018899,ENSJJAG00000022377,ENSJJAG00000024377,ENSJJAG00000014986,ENSJJAG00000011119,ENSJJAG00000012554,ENSJJAG00000012376,ENSJJAG00000001253,ENSJJAG00000022768,ENSJJAG00000004347,ENSJJAG00000023671,ENSJJAG00000023698,…
12	blue	TRUE	0.00586847	172	4730	87	0.0183932	0.505814	GO:0005261	GO:MF	monoatomic cation channel activity	15050	1388	IEA,IDA IEA,IEA,IDA IEA,IDA IGI IEA,IEA,IMP,IDA IEA,IEA,IMP IEA,IEA,IDA IEA,IEA,IMP,IEA,IDA IEA,IDA,IDA,IDA IMP IEA,IDA,IDA IMP,IMP,IDA IEA,IDA IMP,IEA,IGI IEA,IDA IEA,IDA,IDA IEA,IEA,IDA IEA,IDA IEA,IDA,IEA,IEA,IDA IEA,IEA,IDA,IDA IEA,IEA,IEA,IDA IMP IEA,IDA IMP,IMP IEA,IEA,IDA,IDA,IGI IEA,IEA,IEA,IEA,IEA,IDA IEA,IEA,IEA,IDA IMP,IDA IEA,IDA,IDA IMP IEA,IEA,IEA,IDA IEA,IDA IEA,IDA IMP IEA,IEA,IGI…	ENSJJAG00000018671,ENSJJAG00000023487,ENSJJAG00000020110,ENSJJAG00000018047,ENSJJAG00000002905,ENSJJAG00000018253,ENSJJAG00000019120,ENSJJAG00000011720,ENSJJAG00000015322,ENSJJAG00000014162,ENSJJAG00000022775,ENSJJAG00000010593,ENSJJAG00000018614,ENSJJAG00000023426,ENSJJAG00000023078,ENSJJAG00000022394,ENSJJAG00000021930,ENSJJAG00000022399,ENSJJAG00000023652,ENSJJAG00000021888,ENSJJAG00000022722,…
13	brown	TRUE	1.82231e-61	1125	493	165	0.334686	0.146667	GO:0002376	GO:BP	immune system process	15050	924	IMP,IMP IGI,IDA IMP IEA,IDA IMP IEA,IDA IEA,IEA,IMP IEA,IMP,IDA IEA,IMP,IEA,IDA,IMP,IDA IMP,IDA IMP IEA,IDA,IMP IEA,IDA IMP,IEA,IDA IMP,IDA IMP,IMP,IMP,IMP,IGI,IMP,IDA IMP,IEA,IEA,IDA,IDA,IDA IMP IEP,IDA,IMP,IMP,IDA IMP,IDA IMP IEA,IMP IGI,IEA,IDA IMP,IDA IMP,IDA IMP IEA,IDA,IDA IMP,IMP,IMP IGI,IDA IMP,IDA,IDA IMP IGI,IEA,IDA,IDA IMP IGI IEA,IMP IGI,IMP,IDA IMP,IMP IEA,IMP,IDA,IDA,IDA,IEA,IMP,IDA…	ENSJJAG00000020109,ENSJJAG00000005502,ENSJJAG00000023713,ENSJJAG00000000542,ENSJJAG00000012555,ENSJJAG00000022884,ENSJJAG00000022861,ENSJJAG00000023598,ENSJJAG00000022338,ENSJJAG00000023366,ENSJJAG00000017824,ENSJJAG00000016755,ENSJJAG00000013047,ENSJJAG00000019528,ENSJJAG00000011126,ENSJJAG00000023224,ENSJJAG00000002198,ENSJJAG00000012492,ENSJJAG00000016416,ENSJJAG00000010878,ENSJJAG00000016316,…
14	brown	TRUE	2.75317e-61	655	493	129	0.261663	0.196947	GO:0006955	GO:BP	immune response	15050	2644	IDA IEA,IEA,IEA,IEA,IMP,IEA,IDA,IDA IMP,IDA IMP IEA,IDA,IEA,IDA IMP,IEA,IDA IMP,IMP,IMP,IGI,IMP,IDA,IEA,IEA,IDA,IDA,IDA IMP IEP,IMP,IDA IMP,IDA IMP IEA,IMP IGI,IEA,IDA IMP,IDA IMP,IMP IEA,IMP,IDA IMP,IDA,IMP IGI,IEA,IDA,IDA IMP IEA,IMP IGI,IDA IMP,IEA,IDA,IDA,IEA,IMP,IDA IMP IGI IEA,IDA,IEA,IDA,IDA,IMP,IMP,IDA,IMP,IMP,IMP IEA,IEA,IMP,IMP IEA,IDA IMP,IDA IMP IEA,IDA IEA,IMP,IDA IGI IEA,IDA IMP,IMP…	ENSJJAG00000023713,ENSJJAG00000000542,ENSJJAG00000012555,ENSJJAG00000022338,ENSJJAG00000023366,ENSJJAG00000017824,ENSJJAG00000016755,ENSJJAG00000019528,ENSJJAG00000011126,ENSJJAG00000023224,ENSJJAG00000002198,ENSJJAG00000012492,ENSJJAG00000016416,ENSJJAG00000010878,ENSJJAG00000010663,ENSJJAG00000000683,ENSJJAG00000019514,ENSJJAG00000012485,ENSJJAG00000015687,ENSJJAG00000012674,ENSJJAG00000024328,…
15	brown	TRUE	1.53028e-40	468	493	91	0.184584	0.194444	GO:0045321	GO:BP	leukocyte activation	15050	12051	IMP,IGI,IMP,IMP,IMP,IEA,IMP,IMP,IDA,IMP,IDA IMP,IMP,IMP,IDA IMP,IDA,IMP,IMP IGI,IEA,IDA,IDA IMP,IDA IMP,IDA IMP,IMP,IMP IGI,IMP,IDA,IDA IMP IGI,IGI,IMP,IDA,IMP,IMP,IEA,IMP,IMP,IDA,IDA IMP,IMP,IMP,IMP,IMP,IMP,IMP,IMP,IMP,IMP,IMP,IDA IMP,IMP,IDA IEA,IMP,IDA,IMP,IDA,IMP,IDA,IDA,IMP IGI,IMP,IMP,IMP,IMP,IDA IMP IGI,IDA IEA,IDA,IMP,IMP,IMP,IMP IGI,IMP,IMP,IDA,IMP,IDA,IMP,IMP,IMP,IMP,IDA,IGI,IMP,IDA IMP…	ENSJJAG00000020109,ENSJJAG00000005502,ENSJJAG00000023713,ENSJJAG00000000542,ENSJJAG00000023366,ENSJJAG00000017824,ENSJJAG00000013047,ENSJJAG00000019528,ENSJJAG00000011126,ENSJJAG00000002198,ENSJJAG00000016316,ENSJJAG00000010663,ENSJJAG00000005925,ENSJJAG00000015687,ENSJJAG00000015862,ENSJJAG00000007889,ENSJJAG00000023634,ENSJJAG00000017770,ENSJJAG00000021421,ENSJJAG00000000813,ENSJJAG00000000182,…
16	brown	TRUE	2.41048e-40	529	493	96	0.194726	0.181474	GO:0001775	GO:BP	cell activation	15050	454	IMP,IGI,IMP,IMP,IMP,IEA,IMP,IMP,IDA,IMP,IDA IMP,IMP,IMP,IDA IMP,IDA,IMP,IMP IGI,IEA,IDA,IDA IMP,IDA IMP,IDA IMP,IMP,IMP,IMP IGI,IMP,IDA,IDA IMP IGI,IGI,IMP,IDA,IMP,IMP,IEA,IMP,IMP,IDA,IDA IMP,IMP,IMP,IMP,IMP,IMP,IMP,IMP,IMP,IMP,IMP,IDA,IMP,IDA IMP,IMP,IDA IEA,IMP,IDA,IMP,IDA,IGI,IMP,IDA,IDA,IMP IGI,IMP,IMP,IMP,IMP,IDA IMP IGI,IDA IEA,IDA,IMP,IMP,IMP,IMP IGI,IMP,IMP,IDA,IMP,IDA,IDA,IMP,IMP,IMP,IMP…	ENSJJAG00000020109,ENSJJAG00000005502,ENSJJAG00000023713,ENSJJAG00000000542,ENSJJAG00000023366,ENSJJAG00000017824,ENSJJAG00000013047,ENSJJAG00000019528,ENSJJAG00000011126,ENSJJAG00000002198,ENSJJAG00000016316,ENSJJAG00000010663,ENSJJAG00000005925,ENSJJAG00000015687,ENSJJAG00000015862,ENSJJAG00000007889,ENSJJAG00000023634,ENSJJAG00000017770,ENSJJAG00000021421,ENSJJAG00000000813,ENSJJAG00000000182,…
17	brown	TRUE	1.00842e-38	734	493	110	0.223124	0.149864	GO:0002682	GO:BP	regulation of immune system process	15050	1218	IDA IMP,IDA IMP,IDA,IMP,IEA,IDA,IMP,IDA,IDA IMP,IMP IEA,IDA IMP,IDA IMP,IDA IMP,IMP,IMP,IGI,IMP,IDA IMP,IMP,IDA,IMP,IMP,IDA IMP,IDA IMP IEA,IGI,IEA,IDA IMP,IDA IMP,IDA IMP,IDA,IDA IMP,IMP,IDA IMP,IMP,IEA,IDA,IDA IMP IEA,IMP IGI,IMP,IMP IEA,IDA,IDA,IEA,IMP,IDA IMP IGI IEA,IEA,IDA IMP,IDA,IMP,IMP,IDA,IMP,IDA IMP IEA,IDA IMP,IMP,IDA IMP IEA,IDA IEA,IMP,IDA IEA,IMP,IDA,IDA,IGI,IDA IMP,IMP,IDA IMP,IDA…	ENSJJAG00000023713,ENSJJAG00000000542,ENSJJAG00000022338,ENSJJAG00000023366,ENSJJAG00000017824,ENSJJAG00000016755,ENSJJAG00000013047,ENSJJAG00000019528,ENSJJAG00000011126,ENSJJAG00000002198,ENSJJAG00000012492,ENSJJAG00000010878,ENSJJAG00000016316,ENSJJAG00000010663,ENSJJAG00000000683,ENSJJAG00000019514,ENSJJAG00000012485,ENSJJAG00000015687,ENSJJAG00000002928,ENSJJAG00000015862,ENSJJAG00000021612,…
18	brown	TRUE	2.99494e-36	396	493	80	0.162272	0.20202	GO:0050776	GO:BP	regulation of immune response	15050	13996	IDA,IMP,IEA,IDA,IDA,IDA IMP,IEA,IDA IMP,IDA,IMP,IMP,IDA,IMP,IMP,IDA IMP,IDA IMP IEA,IGI,IDA IMP,IDA IMP,IMP,IMP,IDA IMP,IMP,IEA,IDA,IDA IMP IEA,IMP,IEA,IDA,IDA,IEA,IMP,IDA IMP IGI IEA,IEA,IDA,IDA,IMP,IMP,IMP,IMP,IMP IEA,IDA IEA,IMP,IDA IEA,IMP,IMP,IMP,IDA IMP,IDA,IEA,IMP,IEA,IEA,IMP,IDA,IDA,IDA,IDA,IDA IMP,IEA,IEA,IDA,IMP,IDA IGI,IMP,IDA,IDA,IGI,IDA IMP,IMP,IEA,IDA IEA,IEA,IMP,IMP,IEA,IMP IEA,IDA…	ENSJJAG00000023713,ENSJJAG00000023366,ENSJJAG00000017824,ENSJJAG00000016755,ENSJJAG00000019528,ENSJJAG00000011126,ENSJJAG00000002198,ENSJJAG00000012492,ENSJJAG00000010878,ENSJJAG00000010663,ENSJJAG00000000683,ENSJJAG00000015687,ENSJJAG00000002928,ENSJJAG00000007889,ENSJJAG00000023599,ENSJJAG00000024349,ENSJJAG00000023634,ENSJJAG00000021421,ENSJJAG00000000813,ENSJJAG00000000182,ENSJJAG00000011604,…
19	brown	TRUE	3.33433e-34	492	493	86	0.174442	0.174797	GO:0002684	GO:BP	positive regulation of immune system process	15050	1220	IDA IMP,IMP,IEA,IDA,IDA IMP,IMP,IDA IMP,IDA IMP,IMP,IGI,IMP,IDA IMP,IMP,IMP,IMP,IMP,IDA IMP IEA,IGI,IDA IMP,IDA IMP,IDA IMP,IDA IMP,IDA IMP,IMP,IEA,IDA,IDA IMP IEA,IMP,IMP,IDA,IDA,IEA,IMP,IDA IMP IGI IEA,IDA,IDA,IMP,IMP,IMP,IDA IMP IEA,IDA IMP,IMP,IDA IMP IEA,IDA IEA,IMP,IDA,IDA,IDA,IGI,IDA IMP,IDA IMP,IDA,IDA,IEA,IMP,IMP,IEA,IMP,IDA,IDA IMP IGI,IDA,IMP,IDA,IDA,IMP,IDA IMP IGI,IEA,IEA,IDA,IMP,IDA…	ENSJJAG00000023713,ENSJJAG00000023366,ENSJJAG00000017824,ENSJJAG00000019528,ENSJJAG00000011126,ENSJJAG00000002198,ENSJJAG00000012492,ENSJJAG00000010878,ENSJJAG00000000683,ENSJJAG00000019514,ENSJJAG00000012485,ENSJJAG00000015687,ENSJJAG00000002928,ENSJJAG00000021612,ENSJJAG00000007889,ENSJJAG00000023599,ENSJJAG00000024349,ENSJJAG00000023634,ENSJJAG00000021421,ENSJJAG00000000813,ENSJJAG00000000182,…
20	brown	TRUE	5.99616e-34	390	493	77	0.156187	0.197436	GO:0046649	GO:BP	lymphocyte activation	15050	12996	IMP,IGI,IMP,IMP,IMP,IEA,IMP,IMP,IMP,IDA IMP,IMP,IMP,IDA IMP,IDA,IMP,IMP IGI,IDA IMP,IDA IMP,IDA IMP,IMP IGI,IMP,IDA,IDA IMP IGI,IMP,IDA,IMP,IMP,IMP,IDA,IMP,IMP,IMP,IMP,IMP,IMP,IMP,IMP,IMP,IDA IMP,IMP,IDA IEA,IMP,IDA,IMP,IDA,IDA,IGI,IMP,IMP,IMP,IMP,IDA IMP IGI,IDA IEA,IDA,IMP,IMP,IMP IGI,IMP,IMP,IMP,IDA,IMP,IMP,IMP,IMP,IDA,IMP,IMP,IMP,IDA,IDA IMP,IMP,IDA,IMP,IMP,IMP,IMP	ENSJJAG00000020109,ENSJJAG00000005502,ENSJJAG00000023713,ENSJJAG00000000542,ENSJJAG00000023366,ENSJJAG00000017824,ENSJJAG00000013047,ENSJJAG00000019528,ENSJJAG00000002198,ENSJJAG00000016316,ENSJJAG00000010663,ENSJJAG00000005925,ENSJJAG00000015687,ENSJJAG00000015862,ENSJJAG00000007889,ENSJJAG00000023634,ENSJJAG00000000813,ENSJJAG00000000182,ENSJJAG00000011604,ENSJJAG00000004622,ENSJJAG00000011914,…
21	brown	TRUE	4.90154e-29	316	493	65	0.131846	0.205696	GO:0050778	GO:BP	positive regulation of immune response	15050	13998	IDA,IEA,IDA,IDA IMP,IDA IMP,IDA,IMP,IDA,IMP,IMP,IMP,IDA IMP IEA,IGI,IDA IMP,IDA IMP,IMP,IMP,IDA IMP,IMP,IEA,IDA,IDA IMP IEA,IDA,IDA,IEA,IMP,IDA IMP IGI IEA,IDA,IDA,IMP,IMP,IMP,IMP,IMP IEA,IDA IEA,IMP,IDA,IMP,IDA IMP,IDA,IEA,IMP,IEA,IDA,IDA,IDA,IDA,IDA IMP,IEA,IEA,IDA,IMP,IDA IGI,IMP,IDA,IDA,IGI,IDA,IMP,IEA,IDA IEA,IMP,IEA,IMP IEA,IMP	ENSJJAG00000023713,ENSJJAG00000017824,ENSJJAG00000019528,ENSJJAG00000011126,ENSJJAG00000012492,ENSJJAG00000010878,ENSJJAG00000000683,ENSJJAG00000015687,ENSJJAG00000002928,ENSJJAG00000007889,ENSJJAG00000023599,ENSJJAG00000024349,ENSJJAG00000023634,ENSJJAG00000021421,ENSJJAG00000000813,ENSJJAG00000000182,ENSJJAG00000011604,ENSJJAG00000011914,ENSJJAG00000019221,ENSJJAG00000017879,ENSJJAG00000012870,…
22	brown	TRUE	2.73873e-27	293	493	61	0.123732	0.208191	GO:0002252	GO:BP	immune effector process	15050	802	IMP,IDA IMP,IDA,IMP,IMP,IMP,IGI,IMP,IDA,IMP,IMP,IDA IMP IEA,IGI,IEA,IDA,IDA IMP,IMP,IDA,IMP IGI,IEA,IDA,IDA IMP IEA,IMP IGI,IDA,IMP IGI,IDA,IMP,IMP,IMP,IMP,IMP,IMP,IDA,IDA IGI,IMP,IDA,IDA IMP,IDA IMP,IDA,IMP,IGI,IMP,IMP,IDA IMP,IMP,IMP,IEA,IEA,IMP,IDA,IDA IGI,IMP,IMP,IGI,IMP,IDA,IMP,IEA,IMP IEA,IMP,IMP	ENSJJAG00000023366,ENSJJAG00000019528,ENSJJAG00000011126,ENSJJAG00000010878,ENSJJAG00000010663,ENSJJAG00000000683,ENSJJAG00000019514,ENSJJAG00000012485,ENSJJAG00000015687,ENSJJAG00000007889,ENSJJAG00000023599,ENSJJAG00000024349,ENSJJAG00000023634,ENSJJAG00000017770,ENSJJAG00000021421,ENSJJAG00000000813,ENSJJAG00000011914,ENSJJAG00000018109,ENSJJAG00000019221,ENSJJAG00000017879,ENSJJAG00000012870,…
23	brown	TRUE	3.13871e-27	661	493	90	0.182556	0.136157	GO:0006952	GO:BP	defense response	15050	2641	IMP,IDA IEA,IDA,IMP,IMP,IDA IMP IEA,IDA,IEA,IDA IMP,IDA IMP,IMP,IDA IMP,IDA IMP,IMP,IEA,IDA,IDA,IDA IMP IEP,IDA IMP,IMP IEA,IGI,IDA IMP,IMP,IDA,IMP,IDA IMP,IMP,IGI,IMP IGI IEA,IMP,IMP,IDA,IDA,IDA,IEA,IMP,IDA,IDA,IDA,IMP,IMP,IDA,IMP,IDA IMP IEA,IMP IEA,IMP,IDA,IDA IMP,IMP IEA,IDA IEA,IDA,IDA IMP,IGI,IMP,IDA IMP,IMP,IDA IMP,IDA IEA,IDA IEP IEA,IDA,IEA,IMP,IDA,IDA IMP,IEA,IMP,IDA IEA,IEA,IMP,IDA,IDA…	ENSJJAG00000022861,ENSJJAG00000016568,ENSJJAG00000016755,ENSJJAG00000013047,ENSJJAG00000013732,ENSJJAG00000011126,ENSJJAG00000023224,ENSJJAG00000002198,ENSJJAG00000012492,ENSJJAG00000010878,ENSJJAG00000010663,ENSJJAG00000019514,ENSJJAG00000012485,ENSJJAG00000015687,ENSJJAG00000024328,ENSJJAG00000015984,ENSJJAG00000016280,ENSJJAG00000002928,ENSJJAG00000023599,ENSJJAG00000024349,ENSJJAG00000023634,…
24	brown	TRUE	4.23256e-23	266	493	54	0.109533	0.203008	GO:0042110	GO:BP	T cell activation	15050	10539	IMP,IMP,IMP,IMP,IMP,IMP,IMP,IDA IMP,IMP,IDA IMP,IDA,IMP,IMP IGI,IDA IMP,IMP,IMP,IMP,IMP,IMP,IMP,IMP,IDA,IMP,IMP,IMP,IMP,IMP,IMP,IMP,IDA,IDA,IMP,IDA,IMP,IMP,IMP,IDA IMP IGI,IDA IEA,IDA,IMP,IMP IGI,IMP,IMP,IDA,IMP,IMP,IDA,IMP,IDA,IDA IMP,IMP,IDA,IMP,IMP	ENSJJAG00000020109,ENSJJAG00000023713,ENSJJAG00000000542,ENSJJAG00000023366,ENSJJAG00000013047,ENSJJAG00000019528,ENSJJAG00000002198,ENSJJAG00000016316,ENSJJAG00000010663,ENSJJAG00000015687,ENSJJAG00000015862,ENSJJAG00000007889,ENSJJAG00000023634,ENSJJAG00000000813,ENSJJAG00000000182,ENSJJAG00000011914,ENSJJAG00000019221,ENSJJAG00000010813,ENSJJAG00000006974,ENSJJAG00000010957,ENSJJAG00000021935,…
25	brown	TRUE	1.7302e-22	417	493	66	0.133874	0.158273	GO:0098542	GO:BP	defense response to other organism	15050	19844	IDA IEA,IDA,IDA IMP IEA,IDA,IEA,IDA IMP,IDA IMP,IMP,IDA IMP,IMP,IEA,IDA,IDA,IDA IMP IEP,IDA IMP,IGI,IDA IMP,IMP,IDA,IMP,IDA IMP,IMP,IMP,IMP,IDA,IDA,IEA,IMP,IDA,IDA,IDA,IMP,IDA,IMP,IMP,IDA,IDA IMP,IMP IEA,IDA IEA,IDA,IDA IMP,IDA,IDA IMP,IDA,IDA IEP,IMP,IDA IMP,IEA,IMP,IDA IEA,IEA,IMP,IDA,IMP,IMP,IDA,IMP,IMP,IDA IMP IEP,IMP,IEA,IDA IMP IEA,IEP,IMP,IDA,IDA	ENSJJAG00000016568,ENSJJAG00000016755,ENSJJAG00000011126,ENSJJAG00000023224,ENSJJAG00000002198,ENSJJAG00000012492,ENSJJAG00000010878,ENSJJAG00000010663,ENSJJAG00000019514,ENSJJAG00000012485,ENSJJAG00000024328,ENSJJAG00000015984,ENSJJAG00000016280,ENSJJAG00000002928,ENSJJAG00000023599,ENSJJAG00000023634,ENSJJAG00000021421,ENSJJAG00000000182,ENSJJAG00000014659,ENSJJAG00000014025,ENSJJAG00000011914,…
26	brown	TRUE	1.8904e-22	582	493	78	0.158215	0.134021	GO:0051707	GO:BP	response to other organism	15050	14692	IMP,IDA IEA,IDA,IDA IMP IEA,IDA,IEA,IDA IMP,IDA IMP,IMP,IDA IMP,IDA IMP,IEA,IDA,IDA,IDA IMP IEP,IDA IMP,IEP,IGI,IDA IMP,IEP,IMP,IDA,IEP,IMP,IDA IMP,IMP,IEP,IMP,IMP,IMP,IDA IMP,IDA,IDA,IEA,IMP,IDA,IDA,IDA,IMP,IDA,IMP IGI,IMP,IDA,IGI,IDA IMP,IMP IEA,IDA IEA,IDA,IDA IMP,IDA,IDA IMP,IDA IEP,IDA IMP IEP,IMP,IEP,IDA IMP,IMP IGI IEA,IMP,IDA IEA,IEA,IDA IMP,IDA,IDA,IMP,IMP,IDA IMP,IDA,IMP,IDA IMP,IMP,IDA…	ENSJJAG00000005502,ENSJJAG00000016568,ENSJJAG00000016755,ENSJJAG00000011126,ENSJJAG00000023224,ENSJJAG00000002198,ENSJJAG00000012492,ENSJJAG00000010878,ENSJJAG00000010663,ENSJJAG00000019514,ENSJJAG00000012485,ENSJJAG00000024328,ENSJJAG00000015984,ENSJJAG00000016280,ENSJJAG00000002928,ENSJJAG00000023599,ENSJJAG00000024349,ENSJJAG00000023634,ENSJJAG00000021421,ENSJJAG00000000813,ENSJJAG00000000182,…
27	brown	TRUE	2.12078e-22	583	493	78	0.158215	0.133791	GO:0043207	GO:BP	response to external biotic stimulus	15050	11164	IMP,IDA IEA,IDA,IDA IMP IEA,IDA,IEA,IDA IMP,IDA IMP,IMP,IDA IMP,IDA IMP,IEA,IDA,IDA,IDA IMP IEP,IDA IMP,IEP,IGI,IDA IMP,IEP,IMP,IDA,IEP,IMP,IDA IMP,IMP,IEP,IMP,IMP,IMP,IDA IMP,IDA,IDA,IEA,IMP,IDA,IDA,IDA,IMP,IDA,IMP IGI,IMP,IDA,IGI,IDA IMP,IMP IEA,IDA IEA,IDA,IDA IMP,IDA,IDA IMP,IDA IEP,IDA IMP IEP,IMP,IEP,IDA IMP,IMP IGI IEA,IMP,IDA IEA,IEA,IDA IMP,IDA,IDA,IMP,IMP,IDA IMP,IDA,IMP,IDA IMP,IMP,IDA…	ENSJJAG00000005502,ENSJJAG00000016568,ENSJJAG00000016755,ENSJJAG00000011126,ENSJJAG00000023224,ENSJJAG00000002198,ENSJJAG00000012492,ENSJJAG00000010878,ENSJJAG00000010663,ENSJJAG00000019514,ENSJJAG00000012485,ENSJJAG00000024328,ENSJJAG00000015984,ENSJJAG00000016280,ENSJJAG00000002928,ENSJJAG00000023599,ENSJJAG00000024349,ENSJJAG00000023634,ENSJJAG00000021421,ENSJJAG00000000813,ENSJJAG00000000182,…
28	brown	TRUE	5.47437e-22	606	493	79	0.160243	0.130363	GO:0009607	GO:BP	response to biotic stimulus	15050	3612	IMP,IDA IEA,IDA,IDA IMP IEA,IDA,IEA,IDA IMP,IDA IMP,IMP,IDA IMP,IDA IMP,IEA,IDA,IDA,IDA IMP IEP,IDA IMP,IEP,IGI,IDA IMP,IEP,IMP,IDA,IEP,IMP,IDA IMP,IMP,IEP,IMP,IMP,IMP,IDA IMP,IDA,IDA,IEA,IMP,IDA,IDA,IDA,IMP,IDA,IMP IGI,IMP,IDA,IGI,IDA IMP,IMP IEA,IDA IEA,IDA,IDA IMP,IDA,IDA IMP,IDA IEP,IDA IMP IEP,IDA,IMP,IEP,IDA IMP,IMP IGI IEA,IMP,IDA IEA,IEA,IDA IMP,IDA,IDA,IMP,IMP,IDA IMP,IDA,IMP,IDA IMP,IMP…	ENSJJAG00000005502,ENSJJAG00000016568,ENSJJAG00000016755,ENSJJAG00000011126,ENSJJAG00000023224,ENSJJAG00000002198,ENSJJAG00000012492,ENSJJAG00000010878,ENSJJAG00000010663,ENSJJAG00000019514,ENSJJAG00000012485,ENSJJAG00000024328,ENSJJAG00000015984,ENSJJAG00000016280,ENSJJAG00000002928,ENSJJAG00000023599,ENSJJAG00000024349,ENSJJAG00000023634,ENSJJAG00000021421,ENSJJAG00000000813,ENSJJAG00000000182,…
29	brown	TRUE	1.66566e-21	145	493	40	0.0811359	0.275862	GO:0002250	GO:BP	adaptive immune response	15050	800	IDA IMP,IMP,IDA,IMP,IDA IMP,IMP,IDA IMP,IMP,IDA,IEA,IDA,IDA IMP IEA,IMP,IDA,IMP,IMP,IMP,IMP,IMP,IMP,IMP,IDA IGI,IMP,IDA,IMP,IMP,IMP,IMP,IEP,IDA,IEA,IEA,IMP,IDA,IDA,IMP,IEA,IMP,IMP IGI,IMP	ENSJJAG00000019528,ENSJJAG00000000683,ENSJJAG00000015687,ENSJJAG00000007889,ENSJJAG00000023599,ENSJJAG00000024349,ENSJJAG00000000813,ENSJJAG00000011914,ENSJJAG00000018109,ENSJJAG00000017879,ENSJJAG00000012870,ENSJJAG00000016238,ENSJJAG00000010813,ENSJJAG00000005807,ENSJJAG00000023490,ENSJJAG00000021935,ENSJJAG00000012531,ENSJJAG00000001652,ENSJJAG00000005584,ENSJJAG00000023800,ENSJJAG00000011061,…
30	brown	TRUE	2.13461e-20	671	493	81	0.1643	0.120715	GO:0044419	GO:BP	biological process involved in interspecies interaction between organisms	15050	11653	IMP,IDA IEA,IDA,IDA IMP IEA,IDA,IEA,IDA IMP,IDA IMP,IMP,IDA IMP,IDA IMP,IEA,IDA,IDA,IDA IMP IEP,IDA IMP,IEP,IGI,IDA IMP,IEP,IMP,IDA,IDA,IEP,IMP,IDA IMP,IMP,IEP,IMP,IDA IMP,IMP,IDA IMP,IDA,IDA,IEA,IMP,IDA,IDA,IDA,IMP,IDA,IMP IGI,IMP,IDA,IGI,IDA IMP,IMP IEA,IDA IEA,IDA,IDA IMP,IGI,IDA,IDA IMP,IDA IEP,IDA IMP IEP,IMP,IEP,IDA IMP,IMP IGI IEA,IMP,IDA IEA,IEA,IDA IMP,IDA,IDA,IDA,IMP,IMP,IDA IMP,IDA,IMP…	ENSJJAG00000005502,ENSJJAG00000016568,ENSJJAG00000016755,ENSJJAG00000011126,ENSJJAG00000023224,ENSJJAG00000002198,ENSJJAG00000012492,ENSJJAG00000010878,ENSJJAG00000010663,ENSJJAG00000019514,ENSJJAG00000012485,ENSJJAG00000024328,ENSJJAG00000015984,ENSJJAG00000016280,ENSJJAG00000002928,ENSJJAG00000023599,ENSJJAG00000024349,ENSJJAG00000023634,ENSJJAG00000021421,ENSJJAG00000000813,ENSJJAG00000000182,…
31	brown	TRUE	3.02058e-20	376	493	60	0.121704	0.159574	GO:0001816	GO:BP	cytokine production	15050	487	IMP,IEA,IMP,IDA IMP,IMP IGI,IMP,IDA IMP,IDA IMP,IDA IMP,IGI,IDA IMP,IDA IMP,IMP,IDA IMP,IMP,IMP,IDA IMP IGI,IDA,IMP,IDA IMP,IDA,IDA,IDA IMP,IMP IGI,IDA,IDA,IEA,IDA IGI,IMP,IMP,IGI,IMP,IDA,IDA IMP,IDA IMP IEA,IDA,IGI,IMP,IDA IMP,IMP,IDA IMP,IDA,IMP,IDA,IDA,IDA,IMP IGI,IMP,IMP,IDA IMP,IDA IMP IGI,IMP,IDA,IDA,IDA,IDA,IMP,IDA,IDA,IMP IGI	ENSJJAG00000023713,ENSJJAG00000017824,ENSJJAG00000013732,ENSJJAG00000019528,ENSJJAG00000011126,ENSJJAG00000002198,ENSJJAG00000012492,ENSJJAG00000010878,ENSJJAG00000016316,ENSJJAG00000019514,ENSJJAG00000012485,ENSJJAG00000015687,ENSJJAG00000002928,ENSJJAG00000015862,ENSJJAG00000021612,ENSJJAG00000007889,ENSJJAG00000023599,ENSJJAG00000024349,ENSJJAG00000020998,ENSJJAG00000000813,ENSJJAG00000000182,…
32	brown	TRUE	4.30428e-20	4268	493	246	0.498986	0.0576382	GO:0050896	GO:BP	response to stimulus	15050	14092	IDA IEA,IDA IGI,IGI,IMP,IDA IMP IGI IEP,IDA IEA,IEA,IEA,IMP,IEA,IDA IEP,IEA,IDA IEA,IEA,IDA IMP,IDA IMP IGI,IEA,IDA IEA,IDA IGI,IDA,IEA,IDA IMP IGI IEA,IEA,IPI IMP,IDA IMP IEA,IDA IMP IEA,IDA,IDA IMP IEA,IDA IMP,IEA,IEA,IDA IMP,IEP,IDA IMP,IMP,IMP,IMP,IDA,IDA IMP IGI,IDA IMP,IDA IMP,IMP IEP IEA,IEA,IMP,IDA IEP,IDA,IDA IMP IEP,IDA,IMP,IDA IMP,IEA,IEA,IDA IMP IEP IEA,IMP IGI IEA,IEA,IDA IMP IEA,IDA…	ENSJJAG00000022507,ENSJJAG00000020109,ENSJJAG00000016198,ENSJJAG00000020942,ENSJJAG00000005502,ENSJJAG00000023713,ENSJJAG00000000542,ENSJJAG00000012555,ENSJJAG00000022861,ENSJJAG00000022338,ENSJJAG00000013501,ENSJJAG00000010582,ENSJJAG00000016568,ENSJJAG00000011221,ENSJJAG00000004618,ENSJJAG00000023366,ENSJJAG00000006532,ENSJJAG00000017824,ENSJJAG00000024387,ENSJJAG00000016755,ENSJJAG00000002202,…
33	brown	TRUE	1.0052e-19	160	493	40	0.0811359	0.25	GO:0002443	GO:BP	leukocyte mediated immunity	15050	984	IMP,IDA,IMP,IMP,IMP,IMP,IGI,IEA,IDA IMP,IDA,IMP,IEA,IDA,IDA IMP IEA,IMP,IDA,IMP,IMP,IMP,IMP,IMP,IMP,IDA IGI,IMP,IMP,IMP,IDA,IMP,IEA,IEA,IMP,IDA,IDA,IMP,IMP,IGI,IDA,IMP,IMP,IMP	ENSJJAG00000023366,ENSJJAG00000019528,ENSJJAG00000000683,ENSJJAG00000007889,ENSJJAG00000023599,ENSJJAG00000024349,ENSJJAG00000023634,ENSJJAG00000017770,ENSJJAG00000000813,ENSJJAG00000018109,ENSJJAG00000019221,ENSJJAG00000017879,ENSJJAG00000012870,ENSJJAG00000016238,ENSJJAG00000010813,ENSJJAG00000005807,ENSJJAG00000021935,ENSJJAG00000017617,ENSJJAG00000012531,ENSJJAG00000001652,ENSJJAG00000005584,…
34	brown	TRUE	1.03934e-19	241	493	48	0.0973631	0.19917	GO:0001819	GO:BP	positive regulation of cytokine production	15050	490	IMP,IEA,IDA IMP,IDA IMP,IDA IMP,IGI,IDA IMP,IDA,IMP,IDA IMP,IMP,IMP,IDA IMP IGI,IDA,IMP,IDA,IDA,IDA,IDA IMP,IDA,IGI,IMP,IMP,IMP,IDA,IDA IMP,IDA IMP,IDA,IGI,IMP,IDA IMP,IDA IMP,IDA,IMP,IDA,IDA,IDA,IMP IGI,IMP,IDA IMP,IDA IMP IGI,IMP,IDA,IDA,IDA,IMP,IDA,IMP	ENSJJAG00000023713,ENSJJAG00000017824,ENSJJAG00000019528,ENSJJAG00000012492,ENSJJAG00000010878,ENSJJAG00000019514,ENSJJAG00000012485,ENSJJAG00000015687,ENSJJAG00000002928,ENSJJAG00000015862,ENSJJAG00000021612,ENSJJAG00000007889,ENSJJAG00000023599,ENSJJAG00000024349,ENSJJAG00000020998,ENSJJAG00000000813,ENSJJAG00000000182,ENSJJAG00000014659,ENSJJAG00000011914,ENSJJAG00000024384,ENSJJAG00000021935,…
35	brown	TRUE	1.06732e-19	372	493	59	0.119675	0.158602	GO:0001817	GO:BP	regulation of cytokine production	15050	488	IMP,IEA,IMP,IDA IMP,IMP IGI,IMP,IDA IMP,IDA IMP,IDA IMP,IGI,IDA IMP,IDA IMP,IMP,IDA IMP,IMP,IMP,IDA IMP IGI,IDA,IMP,IDA IMP,IDA,IDA,IDA IMP,IMP IGI,IDA,IDA,IEA,IDA IGI,IMP,IMP,IGI,IMP,IDA,IDA IMP,IDA IMP IEA,IDA,IGI,IMP,IDA IMP,IMP,IDA IMP,IDA,IMP,IDA,IDA,IDA,IMP IGI,IMP,IMP,IDA IMP,IDA IMP IGI,IMP,IDA,IDA,IDA,IDA,IMP,IDA,IMP IGI	ENSJJAG00000023713,ENSJJAG00000017824,ENSJJAG00000013732,ENSJJAG00000019528,ENSJJAG00000011126,ENSJJAG00000002198,ENSJJAG00000012492,ENSJJAG00000010878,ENSJJAG00000016316,ENSJJAG00000019514,ENSJJAG00000012485,ENSJJAG00000015687,ENSJJAG00000002928,ENSJJAG00000015862,ENSJJAG00000021612,ENSJJAG00000007889,ENSJJAG00000023599,ENSJJAG00000024349,ENSJJAG00000020998,ENSJJAG00000000813,ENSJJAG00000000182,…
36	brown	TRUE	1.93469e-19	127	493	36	0.0730223	0.283465	GO:0002460	GO:BP	adaptive immune response based on somatic recombination of immune receptors built from immunoglobulin superfamily domains	15050	1001	IDA IMP,IMP,IDA,IMP,IMP,IMP,IDA IMP,IMP,IDA,IEA,IDA,IDA IMP IEA,IMP,IDA,IMP,IMP,IMP,IMP,IMP,IMP,IDA IGI,IMP,IDA,IMP,IMP,IMP,IDA,IEA,IEA,IMP,IDA,IDA,IMP,IMP,IMP IGI,IMP	ENSJJAG00000019528,ENSJJAG00000000683,ENSJJAG00000015687,ENSJJAG00000007889,ENSJJAG00000023599,ENSJJAG00000024349,ENSJJAG00000000813,ENSJJAG00000011914,ENSJJAG00000018109,ENSJJAG00000017879,ENSJJAG00000012870,ENSJJAG00000016238,ENSJJAG00000010813,ENSJJAG00000005807,ENSJJAG00000023490,ENSJJAG00000021935,ENSJJAG00000012531,ENSJJAG00000005584,ENSJJAG00000023800,ENSJJAG00000011061,ENSJJAG00000019525,…
37	brown	TRUE	3.90982e-19	237	493	47	0.0953347	0.198312	GO:0051249	GO:BP	regulation of lymphocyte activation	15050	14365	IMP,IMP,IMP,IEA,IMP,IMP,IDA IMP,IMP,IDA,IDA,IMP,IDA IMP,IDA IMP,IDA IMP,IMP,IMP,IMP,IMP,IMP,IMP,IMP,IMP,IMP,IMP,IDA IMP,IMP,IDA,IMP,IMP,IDA,IDA IMP IGI,IDA,IMP,IMP,IMP IGI,IMP,IMP,IMP,IDA,IMP,IDA,IMP,IMP,IDA IMP,IDA,IMP,IMP	ENSJJAG00000023713,ENSJJAG00000000542,ENSJJAG00000023366,ENSJJAG00000017824,ENSJJAG00000013047,ENSJJAG00000002198,ENSJJAG00000016316,ENSJJAG00000010663,ENSJJAG00000015687,ENSJJAG00000015862,ENSJJAG00000007889,ENSJJAG00000000813,ENSJJAG00000000182,ENSJJAG00000011604,ENSJJAG00000004622,ENSJJAG00000011914,ENSJJAG00000019221,ENSJJAG00000010813,ENSJJAG00000006974,ENSJJAG00000021935,ENSJJAG00000017713,…
38	brown	TRUE	2.25756e-18	281	493	50	0.10142	0.177936	GO:0002694	GO:BP	regulation of leukocyte activation	15050	1230	IMP,IMP,IMP,IEA,IMP,IMP,IDA IMP,IMP,IDA,IDA,IMP,IEA,IDA IMP,IDA IMP,IDA IMP,IMP,IMP,IMP,IMP,IMP,IMP,IMP,IMP,IMP,IMP,IMP,IDA IMP,IMP,IDA,IMP,IMP,IDA,IDA IMP IGI,IDA,IMP,IMP,IMP IGI,IMP,IMP,IMP,IDA,IMP,IDA,IGI,IDA IMP,IMP,IDA IMP,IDA,IMP,IMP	ENSJJAG00000023713,ENSJJAG00000000542,ENSJJAG00000023366,ENSJJAG00000017824,ENSJJAG00000013047,ENSJJAG00000002198,ENSJJAG00000016316,ENSJJAG00000010663,ENSJJAG00000015687,ENSJJAG00000015862,ENSJJAG00000007889,ENSJJAG00000017770,ENSJJAG00000000813,ENSJJAG00000000182,ENSJJAG00000011604,ENSJJAG00000004622,ENSJJAG00000011914,ENSJJAG00000019221,ENSJJAG00000010813,ENSJJAG00000006974,ENSJJAG00000023490,…
39	brown	TRUE	3.10404e-18	307	493	52	0.105477	0.169381	GO:0050865	GO:BP	regulation of cell activation	15050	14066	IMP,IMP,IMP,IEA,IMP,IMP,IDA IMP,IMP,IDA,IDA,IMP,IEA,IDA IMP,IDA IMP,IDA IMP,IMP,IMP,IMP,IMP,IMP,IMP,IMP,IMP,IMP,IMP,IMP,IMP,IDA,IDA IMP,IMP,IDA,IMP,IMP,IDA,IDA IMP IGI,IDA,IMP,IMP,IMP IGI,IMP,IMP,IMP,IDA,IMP,IDA,IGI,IDA IMP,IMP,IDA IMP,IDA,IMP,IMP	ENSJJAG00000023713,ENSJJAG00000000542,ENSJJAG00000023366,ENSJJAG00000017824,ENSJJAG00000013047,ENSJJAG00000002198,ENSJJAG00000016316,ENSJJAG00000010663,ENSJJAG00000015687,ENSJJAG00000015862,ENSJJAG00000007889,ENSJJAG00000017770,ENSJJAG00000000813,ENSJJAG00000000182,ENSJJAG00000011604,ENSJJAG00000004622,ENSJJAG00000011914,ENSJJAG00000019221,ENSJJAG00000010813,ENSJJAG00000006974,ENSJJAG00000023490,…
40	brown	TRUE	4.54376e-18	228	493	45	0.0912779	0.197368	GO:0002253	GO:BP	activation of immune response	15050	803	IDA,IEA,IDA,IDA IMP,IDA,IMP,IMP,IDA IMP IEA,IDA,IMP,IDA IMP,IEA,IDA,IDA IMP IEA,IDA,IDA,IEA,IDA IMP IGI IEA,IDA,IDA,IMP IEA,IDA IEA,IMP,IDA IMP,IDA,IEA,IMP,IEA,IDA,IDA,IDA,IDA,IDA IMP,IEA,IEA,IDA,IGI,IMP,IDA,IMP,IEA,IDA IEA,IMP,IEA,IMP IEA	ENSJJAG00000023713,ENSJJAG00000017824,ENSJJAG00000011126,ENSJJAG00000012492,ENSJJAG00000010878,ENSJJAG00000000683,ENSJJAG00000023599,ENSJJAG00000024349,ENSJJAG00000021421,ENSJJAG00000011604,ENSJJAG00000011914,ENSJJAG00000017879,ENSJJAG00000012870,ENSJJAG00000016238,ENSJJAG00000014646,ENSJJAG00000012764,ENSJJAG00000021605,ENSJJAG00000021935,ENSJJAG00000017713,ENSJJAG00000019918,ENSJJAG00000021076,…
41	brown	TRUE	7.26705e-18	168	493	39	0.0791075	0.232143	GO:0070661	GO:BP	leukocyte proliferation	15050	17177	IMP,IMP,IMP,IDA,IDA,IDA,IDA,IMP,IDA IMP,IDA IMP,IMP,IMP,IMP,IMP,IMP,IMP,IMP,IMP,IMP,IMP,IDA IMP,IMP,IDA,IGI,IMP,IDA,IMP,IDA IMP,IMP,IGI,IMP,IMP,IMP,IDA,IMP,IDA,IMP,IDA,IMP	ENSJJAG00000020109,ENSJJAG00000023713,ENSJJAG00000023366,ENSJJAG00000016316,ENSJJAG00000015687,ENSJJAG00000021438,ENSJJAG00000015862,ENSJJAG00000007889,ENSJJAG00000000182,ENSJJAG00000011604,ENSJJAG00000011914,ENSJJAG00000010813,ENSJJAG00000006974,ENSJJAG00000021935,ENSJJAG00000017713,ENSJJAG00000019918,ENSJJAG00000017617,ENSJJAG00000005958,ENSJJAG00000022755,ENSJJAG00000005584,ENSJJAG00000011061,…
42	brown	TRUE	9.9876e-18	141	493	36	0.0730223	0.255319	GO:0002366	GO:BP	leukocyte activation involved in immune response	15050	916	IMP,IMP,IDA,IMP,IDA,IEA,IDA,IDA IMP,IMP,IDA,IMP IGI,IMP,IDA,IMP,IMP,IMP,IMP,IMP,IDA,IMP,IDA,IDA,IGI,IMP,IMP,IMP,IMP,IMP,IDA,IMP,IMP,IGI,IMP,IDA,IMP,IMP	ENSJJAG00000023366,ENSJJAG00000019528,ENSJJAG00000011126,ENSJJAG00000010663,ENSJJAG00000015687,ENSJJAG00000017770,ENSJJAG00000021421,ENSJJAG00000000813,ENSJJAG00000011914,ENSJJAG00000018109,ENSJJAG00000019221,ENSJJAG00000021935,ENSJJAG00000012590,ENSJJAG00000017617,ENSJJAG00000005958,ENSJJAG00000001652,ENSJJAG00000005584,ENSJJAG00000023800,ENSJJAG00000019525,ENSJJAG00000018752,ENSJJAG00000017013,…
43	brown	TRUE	1.22467e-17	1143	493	104	0.210953	0.0909886	GO:0048584	GO:BP	positive regulation of response to stimulus	15050	13595	IGI,IMP,IMP,IDA,IMP,IEA,IDA IMP,IDA IMP,IMP,IDA IMP,IDA IMP,IDA,IMP,IDA,IDA,IDA,IMP,IMP,IMP,IMP,IMP,IDA IMP IEA,IGI,IMP,IDA IMP,IDA IMP,IMP,IMP,IDA IMP,IDA IMP,IEA,IDA,IDA IMP IEA,IGI,IGI,IDA,IDA,IDA,IDA IMP,IEA,IMP,IDA IMP IGI IEA,IDA,IDA,IDA IEA,IDA,IDA IGI,IMP,IMP,IDA IMP IEA,IDA,IMP,IDA,IMP,IMP IEP,IDA IMP IEA,IDA IEA,IMP,IDA IMP IEP,IDA,IDA,IGI,IDA,IMP IGI,IDA IMP,IDA IMP,IDA,IDA,IMP,IGI IEA…	ENSJJAG00000016198,ENSJJAG00000020942,ENSJJAG00000005502,ENSJJAG00000023713,ENSJJAG00000023366,ENSJJAG00000017824,ENSJJAG00000019528,ENSJJAG00000011126,ENSJJAG00000002198,ENSJJAG00000012492,ENSJJAG00000010878,ENSJJAG00000016316,ENSJJAG00000000683,ENSJJAG00000019514,ENSJJAG00000012485,ENSJJAG00000015687,ENSJJAG00000012674,ENSJJAG00000021438,ENSJJAG00000002928,ENSJJAG00000007889,ENSJJAG00000023599,…
44	brown	TRUE	1.68333e-17	143	493	36	0.0730223	0.251748	GO:0002263	GO:BP	cell activation involved in immune response	15050	813	IMP,IMP,IDA,IMP,IDA,IEA,IDA,IDA IMP,IMP,IDA,IMP IGI,IMP,IDA,IMP,IMP,IMP,IMP,IMP,IDA,IMP,IDA,IDA,IGI,IMP,IMP,IMP,IMP,IMP,IDA,IMP,IMP,IGI,IMP,IDA,IMP,IMP	ENSJJAG00000023366,ENSJJAG00000019528,ENSJJAG00000011126,ENSJJAG00000010663,ENSJJAG00000015687,ENSJJAG00000017770,ENSJJAG00000021421,ENSJJAG00000000813,ENSJJAG00000011914,ENSJJAG00000018109,ENSJJAG00000019221,ENSJJAG00000021935,ENSJJAG00000012590,ENSJJAG00000017617,ENSJJAG00000005958,ENSJJAG00000001652,ENSJJAG00000005584,ENSJJAG00000023800,ENSJJAG00000019525,ENSJJAG00000018752,ENSJJAG00000017013,…
45	brown	TRUE	5.96314e-17	148	493	36	0.0730223	0.243243	GO:0046651	GO:BP	lymphocyte proliferation	15050	12997	IMP,IMP,IMP,IDA,IDA,IDA,IMP,IDA IMP,IDA IMP,IMP,IMP,IMP,IMP,IMP,IMP,IMP,IMP,IMP,IMP,IDA IMP,IMP,IDA,IMP,IMP,IDA IMP,IMP,IGI,IMP,IMP,IMP,IDA,IMP,IDA,IMP,IDA,IMP	ENSJJAG00000020109,ENSJJAG00000023713,ENSJJAG00000023366,ENSJJAG00000016316,ENSJJAG00000015687,ENSJJAG00000015862,ENSJJAG00000007889,ENSJJAG00000000182,ENSJJAG00000011604,ENSJJAG00000011914,ENSJJAG00000010813,ENSJJAG00000006974,ENSJJAG00000021935,ENSJJAG00000017713,ENSJJAG00000019918,ENSJJAG00000017617,ENSJJAG00000005958,ENSJJAG00000022755,ENSJJAG00000005584,ENSJJAG00000011061,ENSJJAG00000022151,…
46	brown	TRUE	9.7395e-17	150	493	36	0.0730223	0.24	GO:0032943	GO:BP	mononuclear cell proliferation	15050	8356	IMP,IMP,IMP,IDA,IDA,IDA,IMP,IDA IMP,IDA IMP,IMP,IMP,IMP,IMP,IMP,IMP,IMP,IMP,IMP,IMP,IDA IMP,IMP,IDA,IMP,IMP,IDA IMP,IMP,IGI,IMP,IMP,IMP,IDA,IMP,IDA,IMP,IDA,IMP	ENSJJAG00000020109,ENSJJAG00000023713,ENSJJAG00000023366,ENSJJAG00000016316,ENSJJAG00000015687,ENSJJAG00000015862,ENSJJAG00000007889,ENSJJAG00000000182,ENSJJAG00000011604,ENSJJAG00000011914,ENSJJAG00000010813,ENSJJAG00000006974,ENSJJAG00000021935,ENSJJAG00000017713,ENSJJAG00000019918,ENSJJAG00000017617,ENSJJAG00000005958,ENSJJAG00000022755,ENSJJAG00000005584,ENSJJAG00000011061,ENSJJAG00000022151,…
47	brown	TRUE	2.33514e-16	117	493	32	0.0649087	0.273504	GO:0002449	GO:BP	lymphocyte mediated immunity	15050	990	IDA,IMP,IMP,IMP,IMP,IGI,IDA IMP,IDA,IEA,IDA,IDA IMP IEA,IMP,IDA,IMP,IMP,IMP,IMP,IMP,IDA IGI,IMP,IMP,IMP,IDA,IEA,IEA,IMP,IDA,IMP,IMP,IMP,IMP,IMP	ENSJJAG00000019528,ENSJJAG00000000683,ENSJJAG00000007889,ENSJJAG00000023599,ENSJJAG00000024349,ENSJJAG00000023634,ENSJJAG00000000813,ENSJJAG00000018109,ENSJJAG00000017879,ENSJJAG00000012870,ENSJJAG00000016238,ENSJJAG00000010813,ENSJJAG00000005807,ENSJJAG00000021935,ENSJJAG00000017617,ENSJJAG00000012531,ENSJJAG00000005584,ENSJJAG00000023800,ENSJJAG00000019525,ENSJJAG00000018752,ENSJJAG00000011199,…
48	brown	TRUE	3.56897e-15	127	493	32	0.0649087	0.251969	GO:0070663	GO:BP	regulation of leukocyte proliferation	15050	17179	IMP,IMP,IDA,IDA,IDA,IDA,IMP,IDA IMP,IDA IMP,IMP,IMP,IMP,IMP,IMP,IMP,IDA IMP,IMP,IDA,IGI,IMP,IDA IMP,IMP,IGI,IMP,IMP,IMP,IDA,IMP,IDA,IMP,IDA,IMP	ENSJJAG00000023713,ENSJJAG00000023366,ENSJJAG00000016316,ENSJJAG00000015687,ENSJJAG00000021438,ENSJJAG00000015862,ENSJJAG00000007889,ENSJJAG00000000182,ENSJJAG00000011604,ENSJJAG00000011914,ENSJJAG00000010813,ENSJJAG00000006974,ENSJJAG00000021935,ENSJJAG00000017713,ENSJJAG00000005584,ENSJJAG00000011061,ENSJJAG00000022151,ENSJJAG00000019525,ENSJJAG00000022296,ENSJJAG00000011199,ENSJJAG00000021120,…
49	brown	TRUE	1.79061e-14	115	493	30	0.0608519	0.26087	GO:0050670	GO:BP	regulation of lymphocyte proliferation	15050	13948	IMP,IMP,IDA,IDA,IDA,IMP,IDA IMP,IDA IMP,IMP,IMP,IMP,IMP,IMP,IMP,IDA IMP,IMP,IDA,IMP,IDA IMP,IMP,IGI,IMP,IMP,IMP,IDA,IMP,IDA,IMP,IDA,IMP	ENSJJAG00000023713,ENSJJAG00000023366,ENSJJAG00000016316,ENSJJAG00000015687,ENSJJAG00000015862,ENSJJAG00000007889,ENSJJAG00000000182,ENSJJAG00000011604,ENSJJAG00000011914,ENSJJAG00000010813,ENSJJAG00000006974,ENSJJAG00000021935,ENSJJAG00000017713,ENSJJAG00000005584,ENSJJAG00000011061,ENSJJAG00000022151,ENSJJAG00000019525,ENSJJAG00000011199,ENSJJAG00000021120,ENSJJAG00000017281,ENSJJAG00000004667,…
50	brown	TRUE	2.34301e-14	116	493	30	0.0608519	0.258621	GO:0032944	GO:BP	regulation of mononuclear cell proliferation	15050	8357	IMP,IMP,IDA,IDA,IDA,IMP,IDA IMP,IDA IMP,IMP,IMP,IMP,IMP,IMP,IMP,IDA IMP,IMP,IDA,IMP,IDA IMP,IMP,IGI,IMP,IMP,IMP,IDA,IMP,IDA,IMP,IDA,IMP	ENSJJAG00000023713,ENSJJAG00000023366,ENSJJAG00000016316,ENSJJAG00000015687,ENSJJAG00000015862,ENSJJAG00000007889,ENSJJAG00000000182,ENSJJAG00000011604,ENSJJAG00000011914,ENSJJAG00000010813,ENSJJAG00000006974,ENSJJAG00000021935,ENSJJAG00000017713,ENSJJAG00000005584,ENSJJAG00000011061,ENSJJAG00000022151,ENSJJAG00000019525,ENSJJAG00000011199,ENSJJAG00000021120,ENSJJAG00000017281,ENSJJAG00000004667,…
51	brown	TRUE	4.17566e-14	2056	493	141	0.286004	0.0685798	GO:0048583	GO:BP	regulation of response to stimulus	15050	13594	IGI,IGI,IMP,IDA IMP,IDA,IMP,IEA,IEA,IDA,IDA,IMP,IPI,IDA IMP,IDA IMP,IDA IMP IEA,IDA IMP,IDA IMP,IDA,IMP,IMP,IDA,IDA IMP,IDA IMP,IMP,IEA,IMP,IMP,IMP,IDA IMP,IDA IMP IEA,IGI,IMP,IDA IMP,IDA IMP,IMP,IMP,IEA,IMP,IDA IMP IEA,IDA IMP,IDA IMP,IMP,IEA,IDA,IDA IMP IEA,IMP IGI,IGI,IEA,IGI,IDA,IMP,IDA,IDA,IDA IMP,IEA,IMP,IDA IMP IGI IEA,IEA,IDA,IDA,IDA IEA,IDA,IMP,IDA,IDA IGI,IMP,IMP,IDA IMP IEA,IDA,IDA IGI…	ENSJJAG00000020109,ENSJJAG00000016198,ENSJJAG00000020942,ENSJJAG00000005502,ENSJJAG00000023713,ENSJJAG00000023366,ENSJJAG00000006532,ENSJJAG00000017824,ENSJJAG00000024387,ENSJJAG00000016755,ENSJJAG00000013047,ENSJJAG00000013732,ENSJJAG00000019528,ENSJJAG00000011126,ENSJJAG00000002198,ENSJJAG00000012492,ENSJJAG00000010878,ENSJJAG00000016316,ENSJJAG00000010663,ENSJJAG00000000683,ENSJJAG00000019514,…
52	brown	TRUE	6.78849e-14	111	493	29	0.0588235	0.261261	GO:0042098	GO:BP	T cell proliferation	15050	10534	IMP,IMP,IMP,IDA,IDA,IDA,IMP,IMP,IMP,IMP,IMP,IMP,IMP,IMP,IMP,IMP,IMP,IDA,IDA IMP,IMP,IGI,IMP,IMP,IDA,IMP,IDA,IMP,IDA,IMP	ENSJJAG00000020109,ENSJJAG00000023713,ENSJJAG00000023366,ENSJJAG00000016316,ENSJJAG00000015687,ENSJJAG00000015862,ENSJJAG00000007889,ENSJJAG00000000182,ENSJJAG00000011914,ENSJJAG00000010813,ENSJJAG00000006974,ENSJJAG00000021935,ENSJJAG00000019918,ENSJJAG00000017617,ENSJJAG00000005958,ENSJJAG00000022755,ENSJJAG00000005584,ENSJJAG00000011061,ENSJJAG00000021120,ENSJJAG00000017281,ENSJJAG00000004667,…
53	brown	TRUE	7.38226e-14	327	493	48	0.0973631	0.146789	GO:0002521	GO:BP	leukocyte differentiation	15050	1061	IGI,IMP,IEA,IMP,IMP,IMP,IMP,IMP,IMP,IDA IMP,IMP,IMP,IGI,IDA IMP,IDA IMP,IMP,IMP,IDA IMP IGI,IDA,IMP,IMP,IMP,IMP,IMP,IMP,IMP,IDA,IMP,IMP,IMP,IDA,IDA,IMP,IDA IMP,IMP IGI,IMP,IMP,IMP,IDA,IMP IGI,IMP,IMP,IMP,IDA,IMP,IMP,IMP,IMP	ENSJJAG00000005502,ENSJJAG00000000542,ENSJJAG00000017824,ENSJJAG00000013047,ENSJJAG00000019528,ENSJJAG00000002198,ENSJJAG00000010400,ENSJJAG00000010663,ENSJJAG00000005925,ENSJJAG00000015687,ENSJJAG00000021612,ENSJJAG00000007889,ENSJJAG00000023634,ENSJJAG00000000813,ENSJJAG00000000182,ENSJJAG00000014025,ENSJJAG00000011914,ENSJJAG00000019221,ENSJJAG00000012870,ENSJJAG00000006974,ENSJJAG00000021788,…
54	brown	TRUE	7.80267e-14	301	493	46	0.0933063	0.152824	GO:0045087	GO:BP	innate immune response	15050	11960	IDA,IDA IMP IEA,IDA,IEA,IDA IMP,IDA,IEA,IDA,IDA,IDA IMP IEP,IMP,IGI,IDA IMP,IDA IMP,IMP,IDA,IDA,IEA,IDA,IMP,IDA,IMP,IMP,IDA IMP,IMP IEA,IDA IEA,IMP,IDA,IDA IMP,IEP,IMP,IDA,IEA,IMP,IDA IEA,IEA,IMP,IDA,IMP,IMP,IDA IMP,IMP,IEA,IDA IEA,IEP,IDA	ENSJJAG00000016755,ENSJJAG00000011126,ENSJJAG00000023224,ENSJJAG00000002198,ENSJJAG00000012492,ENSJJAG00000010878,ENSJJAG00000024328,ENSJJAG00000015984,ENSJJAG00000016280,ENSJJAG00000002928,ENSJJAG00000023599,ENSJJAG00000023634,ENSJJAG00000021421,ENSJJAG00000011914,ENSJJAG00000019221,ENSJJAG00000014646,ENSJJAG00000012764,ENSJJAG00000021605,ENSJJAG00000017713,ENSJJAG00000017617,ENSJJAG00000017338,…
55	brown	TRUE	8.38511e-14	140	493	32	0.0649087	0.228571	GO:0042113	GO:BP	B cell activation	15050	10540	IGI,IEA,IMP,IMP,IDA IMP,IMP IGI,IDA,IMP IGI,IMP,IMP,IMP,IMP,IMP,IDA IMP,IMP,IDA IEA,IMP,IMP,IDA,IGI,IMP,IMP,IMP,IMP,IMP,IMP,IMP,IMP,IMP,IMP,IMP,IMP	ENSJJAG00000005502,ENSJJAG00000017824,ENSJJAG00000007889,ENSJJAG00000000813,ENSJJAG00000011604,ENSJJAG00000004622,ENSJJAG00000018109,ENSJJAG00000019221,ENSJJAG00000021935,ENSJJAG00000017713,ENSJJAG00000017617,ENSJJAG00000013180,ENSJJAG00000007568,ENSJJAG00000011061,ENSJJAG00000022151,ENSJJAG00000019525,ENSJJAG00000018752,ENSJJAG00000011199,ENSJJAG00000017441,ENSJJAG00000022546,ENSJJAG00000017107,…
56	brown	TRUE	3.50255e-13	800	493	77	0.156187	0.09625	GO:0051240	GO:BP	positive regulation of multicellular organismal process	15050	14359	IMP,IMP,IEA,IDA IMP,IDA IMP,IMP,IDA IMP,IDA IMP,IDA,IGI,IDA IMP,IDA,IMP,IDA IMP,IMP,IMP,IDA IMP IGI,IDA IMP,IMP,IDA IMP,IDA IMP,IDA IMP,IDA,IDA IMP,IMP,IMP,IGI,IMP,IDA,IMP,IMP IGI,IMP,IMP,IMP,IMP,IMP,IMP,IDA,IMP,IMP,IDA,IDA IMP,IDA IMP,IDA IMP,IMP,IDA IMP,IDA,IDA,IGI,IMP,IDA IMP,IDA IMP,IDA,IMP,IMP,IDA IMP,IMP,IDA IMP IGI,IDA,IDA IMP,IMP,IMP IGI,IMP,IDA IMP,IDA IMP IGI,IMP,IMP,IMP,IDA,IDA,IGI,IDA…	ENSJJAG00000023713,ENSJJAG00000013501,ENSJJAG00000017824,ENSJJAG00000024387,ENSJJAG00000019528,ENSJJAG00000002198,ENSJJAG00000012492,ENSJJAG00000010878,ENSJJAG00000008302,ENSJJAG00000019514,ENSJJAG00000012485,ENSJJAG00000015687,ENSJJAG00000002928,ENSJJAG00000015862,ENSJJAG00000021612,ENSJJAG00000007889,ENSJJAG00000023599,ENSJJAG00000024349,ENSJJAG00000020998,ENSJJAG00000000813,ENSJJAG00000000182,…
57	brown	TRUE	4.88111e-13	1199	493	98	0.198783	0.0817348	GO:0009605	GO:BP	response to external stimulus	15050	3610	IMP IEP,IDA IEA,IDA IMP,IDA,IMP,IDA IMP IEA,IDA,IEA,IDA IMP,IDA IMP,IMP,IDA IMP,IDA IMP,IDA IMP,IMP IEP,IEA,IDA,IDA,IDA IMP IEP,IDA IMP,IMP IEP,IGI,IDA IMP,IEP,IMP,IDA,IDA,IEP,IMP,IDA IMP,IMP,IEP,IMP IGI,IMP,IMP,IDA IMP,IDA,IDA,IDA,IEA,IMP,IDA IGI,IDA,IDA,IDA,IMP,IMP,IMP,IDA,IMP IGI IEA,IDA IMP IEA,IEA,IMP,IDA,IGI,IMP,IDA IMP,IMP IEP IEA,IDA IEP IEA,IDA IEP,IDA IMP,IGI,IDA,IMP IGI,IDA,IDA IMP,IDA…	ENSJJAG00000005502,ENSJJAG00000016568,ENSJJAG00000023366,ENSJJAG00000016755,ENSJJAG00000013047,ENSJJAG00000011126,ENSJJAG00000023224,ENSJJAG00000002198,ENSJJAG00000012492,ENSJJAG00000010878,ENSJJAG00000010663,ENSJJAG00000019514,ENSJJAG00000012485,ENSJJAG00000015687,ENSJJAG00000012674,ENSJJAG00000024328,ENSJJAG00000015984,ENSJJAG00000016280,ENSJJAG00000002928,ENSJJAG00000023599,ENSJJAG00000024349,…
58	brown	TRUE	4.88169e-13	42	493	19	0.0385396	0.452381	GO:0019882	GO:BP	antigen processing and presentation	15050	6397	IDA IEA,IDA IMP IEA,IDA IEA,IMP IEA,IMP,IDA IEA,IMP,IMP,IMP,IMP,IMP,IDA,IDA IMP IEA,IMP,IDA,IDA,IDA,IMP,IEA	ENSJJAG00000023713,ENSJJAG00000000542,ENSJJAG00000012555,ENSJJAG00000022861,ENSJJAG00000023598,ENSJJAG00000022338,ENSJJAG00000010878,ENSJJAG00000010663,ENSJJAG00000010957,ENSJJAG00000023800,ENSJJAG00000022025,ENSJJAG00000013682,ENSJJAG00000011199,ENSJJAG00000017441,ENSJJAG00000020021,ENSJJAG00000014180,ENSJJAG00000019548,ENSJJAG00000012369,ENSJJAG00000000085
59	brown	TRUE	5.91804e-13	170	493	34	0.0689655	0.2	GO:0050867	GO:BP	positive regulation of cell activation	15050	14068	IMP,IMP,IDA,IMP,IMP,IDA IMP,IDA IMP,IMP,IMP,IMP,IMP,IMP,IMP,IMP,IMP,IMP,IDA IMP,IMP,IDA,IMP,IDA,IDA IMP IGI,IDA,IMP,IMP,IMP IGI,IDA,IMP,IDA,IGI,IDA,IDA IMP,IDA,IMP	ENSJJAG00000023713,ENSJJAG00000002198,ENSJJAG00000015687,ENSJJAG00000007889,ENSJJAG00000000813,ENSJJAG00000000182,ENSJJAG00000011604,ENSJJAG00000011914,ENSJJAG00000019221,ENSJJAG00000006974,ENSJJAG00000023490,ENSJJAG00000021935,ENSJJAG00000005757,ENSJJAG00000017617,ENSJJAG00000013180,ENSJJAG00000005584,ENSJJAG00000011061,ENSJJAG00000022151,ENSJJAG00000019525,ENSJJAG00000011199,ENSJJAG00000017441,…
60	brown	TRUE	6.84603e-13	278	493	43	0.0872211	0.154676	GO:0032103	GO:BP	positive regulation of response to external stimulus	15050	7779	IMP,IDA IMP,IDA IMP,IDA IMP,IDA,IDA,IMP,IMP,IMP,IGI,IDA IMP,IDA IMP,IMP,IDA,IDA,IDA,IEA,IDA,IMP,IMP,IDA IMP IEA,IDA,IMP,IMP IEA,IDA IEA,IGI,IDA,IGI,IDA,IDA IMP,IDA,IGI IEA,IMP,IEA,IDA,IMP,IMP,IDA,IDA IGI,IDA,IEA,IDA IEA,IDA	ENSJJAG00000023366,ENSJJAG00000011126,ENSJJAG00000012492,ENSJJAG00000010878,ENSJJAG00000019514,ENSJJAG00000012485,ENSJJAG00000002928,ENSJJAG00000023599,ENSJJAG00000024349,ENSJJAG00000023634,ENSJJAG00000021421,ENSJJAG00000011914,ENSJJAG00000019221,ENSJJAG00000024384,ENSJJAG00000014646,ENSJJAG00000012764,ENSJJAG00000021605,ENSJJAG00000017713,ENSJJAG00000017617,ENSJJAG00000001652,ENSJJAG00000005584,…
61	brown	TRUE	9.78607e-13	195	493	36	0.0730223	0.184615	GO:0002764	GO:BP	immune response-regulating signaling pathway	15050	1294	IDA,IEA,IDA,IDA IMP,IDA,IMP,IMP,IDA,IMP,IDA IMP,IDA,IDA,IEA,IDA IMP IGI IEA,IDA,IDA,IMP IEA,IDA IEA,IMP,IDA,IDA IMP,IDA,IEA,IMP,IEA,IDA,IDA,IDA,IDA,IDA IMP,IDA,IMP,IDA,IMP,IMP,IMP	ENSJJAG00000023713,ENSJJAG00000017824,ENSJJAG00000011126,ENSJJAG00000012492,ENSJJAG00000010878,ENSJJAG00000000683,ENSJJAG00000023599,ENSJJAG00000021421,ENSJJAG00000011604,ENSJJAG00000011914,ENSJJAG00000014646,ENSJJAG00000012764,ENSJJAG00000021605,ENSJJAG00000021935,ENSJJAG00000017713,ENSJJAG00000019918,ENSJJAG00000021076,ENSJJAG00000003676,ENSJJAG00000022151,ENSJJAG00000019525,ENSJJAG00000017441,…
62	brown	TRUE	1.80502e-12	165	493	33	0.0669371	0.2	GO:0002696	GO:BP	positive regulation of leukocyte activation	15050	1232	IMP,IMP,IDA,IMP,IMP,IDA IMP,IDA IMP,IMP,IMP,IMP,IMP,IMP,IMP,IMP,IMP,IDA IMP,IMP,IDA,IMP,IDA,IDA IMP IGI,IDA,IMP,IMP,IMP IGI,IDA,IMP,IDA,IGI,IDA,IDA IMP,IDA,IMP	ENSJJAG00000023713,ENSJJAG00000002198,ENSJJAG00000015687,ENSJJAG00000007889,ENSJJAG00000000813,ENSJJAG00000000182,ENSJJAG00000011604,ENSJJAG00000011914,ENSJJAG00000019221,ENSJJAG00000006974,ENSJJAG00000023490,ENSJJAG00000021935,ENSJJAG00000017617,ENSJJAG00000013180,ENSJJAG00000005584,ENSJJAG00000011061,ENSJJAG00000022151,ENSJJAG00000019525,ENSJJAG00000011199,ENSJJAG00000017441,ENSJJAG00000021120,…
63	brown	TRUE	4.62971e-12	170	493	33	0.0669371	0.194118	GO:0050863	GO:BP	regulation of T cell activation	15050	14064	IMP,IMP,IMP,IMP,IMP,IDA IMP,IMP,IDA,IDA,IMP,IDA IMP,IMP,IMP,IMP,IMP,IMP,IMP,IMP,IMP,IDA,IMP,IDA IMP IGI,IDA,IMP,IMP IGI,IMP,IMP,IDA,IMP,IDA,IDA IMP,IDA,IMP	ENSJJAG00000023713,ENSJJAG00000000542,ENSJJAG00000023366,ENSJJAG00000013047,ENSJJAG00000002198,ENSJJAG00000016316,ENSJJAG00000010663,ENSJJAG00000015687,ENSJJAG00000015862,ENSJJAG00000007889,ENSJJAG00000000813,ENSJJAG00000000182,ENSJJAG00000011914,ENSJJAG00000010813,ENSJJAG00000006974,ENSJJAG00000021935,ENSJJAG00000017617,ENSJJAG00000013180,ENSJJAG00000005584,ENSJJAG00000011061,ENSJJAG00000011199,…
64	brown	TRUE	5.65619e-12	349	493	47	0.0953347	0.13467	GO:0031347	GO:BP	regulation of defense response	15050	7533	IDA,IMP,IDA IMP,IEA,IDA IMP,IDA IMP,IMP,IDA,IDA IMP,IMP,IEA,IMP,IMP,IMP,IGI,IDA IMP,IMP,IDA IMP,IMP,IMP IGI,IDA,IDA,IDA,IEA,IDA,IMP,IDA IMP,IDA,IMP,IMP IEA,IDA IEA,IGI,IDA IMP,IEA,IMP,IEA,IMP,IDA,IMP,IMP,IDA,IDA,IDA IGI,IDA,IMP,IEA,IDA IMP IEA	ENSJJAG00000016755,ENSJJAG00000013047,ENSJJAG00000011126,ENSJJAG00000002198,ENSJJAG00000012492,ENSJJAG00000010878,ENSJJAG00000010663,ENSJJAG00000019514,ENSJJAG00000012485,ENSJJAG00000015687,ENSJJAG00000024328,ENSJJAG00000002928,ENSJJAG00000023599,ENSJJAG00000024349,ENSJJAG00000023634,ENSJJAG00000021421,ENSJJAG00000000182,ENSJJAG00000011914,ENSJJAG00000019221,ENSJJAG00000010813,ENSJJAG00000024384,…
65	brown	TRUE	7.70491e-12	1887	493	128	0.259635	0.0678325	GO:0006950	GO:BP	response to stress	15050	2640	IMP IGI,IMP,IEP,IDA IEA,IDA,IMP IGI IEA,IMP,IDA IMP IEA,IDA,IEA,IDA IMP,IDA IMP,IMP,IMP,IDA,IDA IMP,IDA IMP,IDA IMP,IMP,IEA,IDA,IDA,IDA IMP IEP,IDA IMP,IMP IEA,IGI,IDA IMP IEA,IDA IMP,IDA,IMP,IDA,IDA,IMP,IMP,IDA IMP,IDA IMP IEA,IDA IMP,IGI,IMP IGI IEA,IMP,IMP,IDA,IDA,IDA,IEA,IMP,IMP,IDA,IDA,IDA,IDA,IMP,IMP,IMP,IMP,IDA,IDA,IMP,IDA IMP IEA,IMP IEA,IMP,IDA IMP IEA,IDA IMP,IDA,IEA,IMP,IDA IMP,IMP IEA…	ENSJJAG00000005502,ENSJJAG00000022861,ENSJJAG00000013501,ENSJJAG00000016568,ENSJJAG00000016755,ENSJJAG00000013047,ENSJJAG00000013732,ENSJJAG00000011126,ENSJJAG00000023224,ENSJJAG00000002198,ENSJJAG00000012492,ENSJJAG00000010878,ENSJJAG00000022259,ENSJJAG00000010663,ENSJJAG00000020268,ENSJJAG00000019514,ENSJJAG00000012485,ENSJJAG00000015687,ENSJJAG00000012674,ENSJJAG00000024328,ENSJJAG00000015984,…
66	brown	TRUE	8.25212e-12	503	493	57	0.115619	0.11332	GO:0030097	GO:BP	hemopoiesis	15050	7038	IGI,IMP,IEA,IMP,IMP,IMP,IMP,IMP,IMP,IDA IMP,IDA IMP,IMP,IGI,IMP,IDA IMP,IDA IMP,IDA,IMP,IMP,IDA IMP IGI,IDA,IMP,IMP,IMP,IMP,IEP,IMP,IMP,IMP,IGI,IDA,IMP,IMP,IMP,IDA,IDA,IGI,IDA,IMP,IDA IMP,IGI,IMP IGI,IMP,IMP,IMP,IMP,IDA,IMP IGI,IMP,IMP,IMP,IMP,IDA,IMP,IMP,IMP,IMP	ENSJJAG00000005502,ENSJJAG00000000542,ENSJJAG00000017824,ENSJJAG00000013047,ENSJJAG00000019528,ENSJJAG00000002198,ENSJJAG00000010400,ENSJJAG00000010663,ENSJJAG00000005925,ENSJJAG00000015687,ENSJJAG00000021612,ENSJJAG00000007889,ENSJJAG00000023634,ENSJJAG00000007045,ENSJJAG00000000813,ENSJJAG00000000182,ENSJJAG00000010420,ENSJJAG00000014025,ENSJJAG00000011914,ENSJJAG00000019221,ENSJJAG00000012870,…
67	brown	TRUE	1.16378e-11	210	493	36	0.0730223	0.171429	GO:0031349	GO:BP	positive regulation of defense response	15050	7535	IDA IMP,IDA IMP,IDA IMP,IDA,IDA,IMP,IMP,IMP,IGI,IDA IMP,IDA IMP,IMP,IDA,IDA,IDA,IEA,IDA,IMP,IDA,IDA,IMP,IMP IEA,IDA IEA,IGI,IDA IMP,IEA,IMP,IEA,IDA,IMP,IMP,IDA,IDA IGI,IDA,IEA,IDA IEA	ENSJJAG00000011126,ENSJJAG00000012492,ENSJJAG00000010878,ENSJJAG00000019514,ENSJJAG00000012485,ENSJJAG00000002928,ENSJJAG00000023599,ENSJJAG00000024349,ENSJJAG00000023634,ENSJJAG00000021421,ENSJJAG00000011914,ENSJJAG00000019221,ENSJJAG00000024384,ENSJJAG00000014646,ENSJJAG00000012764,ENSJJAG00000021605,ENSJJAG00000017713,ENSJJAG00000017617,ENSJJAG00000005584,ENSJJAG00000012081,ENSJJAG00000014154,…
68	brown	TRUE	1.27392e-11	187	493	34	0.0689655	0.181818	GO:0002757	GO:BP	immune response-activating signaling pathway	15050	1287	IDA,IEA,IDA,IDA IMP,IDA,IMP,IMP,IDA,IMP,IDA IMP,IDA,IDA,IEA,IDA IMP IGI IEA,IDA,IDA,IMP IEA,IDA IEA,IMP,IDA IMP,IDA,IEA,IMP,IEA,IDA,IDA,IDA,IDA,IDA IMP,IDA,IMP,IDA,IMP,IMP	ENSJJAG00000023713,ENSJJAG00000017824,ENSJJAG00000011126,ENSJJAG00000012492,ENSJJAG00000010878,ENSJJAG00000000683,ENSJJAG00000023599,ENSJJAG00000021421,ENSJJAG00000011604,ENSJJAG00000011914,ENSJJAG00000014646,ENSJJAG00000012764,ENSJJAG00000021605,ENSJJAG00000021935,ENSJJAG00000017713,ENSJJAG00000019918,ENSJJAG00000021076,ENSJJAG00000003676,ENSJJAG00000022151,ENSJJAG00000017441,ENSJJAG00000007933,…
69	brown	TRUE	1.32673e-11	223	493	37	0.0750507	0.165919	GO:0030098	GO:BP	lymphocyte differentiation	15050	7039	IGI,IMP,IEA,IMP,IMP,IMP,IMP,IMP,IDA IMP,IMP,IGI,IDA IMP,IDA IMP,IMP,IDA IMP IGI,IMP,IMP,IMP,IMP,IMP,IMP,IMP,IMP,IDA,IMP,IGI,IMP,IMP,IDA,IMP IGI,IMP,IMP,IMP,IDA,IMP,IMP,IMP	ENSJJAG00000005502,ENSJJAG00000000542,ENSJJAG00000017824,ENSJJAG00000013047,ENSJJAG00000019528,ENSJJAG00000002198,ENSJJAG00000010663,ENSJJAG00000005925,ENSJJAG00000015687,ENSJJAG00000007889,ENSJJAG00000023634,ENSJJAG00000000813,ENSJJAG00000000182,ENSJJAG00000011914,ENSJJAG00000019221,ENSJJAG00000006974,ENSJJAG00000021935,ENSJJAG00000017617,ENSJJAG00000013180,ENSJJAG00000005958,ENSJJAG00000007568,…
70	brown	TRUE	2.83861e-11	147	493	30	0.0608519	0.204082	GO:0051251	GO:BP	positive regulation of lymphocyte activation	15050	14367	IMP,IMP,IDA,IMP,IMP,IDA IMP,IDA IMP,IMP,IMP,IMP,IMP,IMP,IMP,IMP,IDA IMP,IMP,IDA,IMP,IDA,IDA IMP IGI,IDA,IMP,IMP,IMP IGI,IDA,IMP,IDA,IDA IMP,IDA,IMP	ENSJJAG00000023713,ENSJJAG00000002198,ENSJJAG00000015687,ENSJJAG00000007889,ENSJJAG00000000813,ENSJJAG00000000182,ENSJJAG00000011604,ENSJJAG00000011914,ENSJJAG00000019221,ENSJJAG00000006974,ENSJJAG00000021935,ENSJJAG00000017617,ENSJJAG00000013180,ENSJJAG00000005584,ENSJJAG00000011061,ENSJJAG00000022151,ENSJJAG00000019525,ENSJJAG00000011199,ENSJJAG00000017441,ENSJJAG00000021120,ENSJJAG00000014422,…
71	brown	TRUE	2.9342e-11	192	493	34	0.0689655	0.177083	GO:0007159	GO:BP	leukocyte cell-cell adhesion	15050	2786	IMP,IMP,IMP,IMP,IDA IMP,IMP,IDA,IDA,IMP,IDA IMP,IMP,IMP,IMP,IMP,IMP,IMP,IMP,IGI,IMP,IDA,IMP,IMP,IDA IMP IGI,IDA,IMP,IDA IMP IGI,IMP,IDA,IMP,IDA,IMP,IDA IMP,IDA,IMP	ENSJJAG00000023713,ENSJJAG00000013501,ENSJJAG00000023366,ENSJJAG00000002198,ENSJJAG00000016316,ENSJJAG00000010663,ENSJJAG00000015687,ENSJJAG00000015862,ENSJJAG00000007889,ENSJJAG00000000813,ENSJJAG00000000182,ENSJJAG00000016496,ENSJJAG00000011914,ENSJJAG00000006974,ENSJJAG00000021935,ENSJJAG00000017617,ENSJJAG00000013180,ENSJJAG00000001652,ENSJJAG00000005584,ENSJJAG00000011061,ENSJJAG00000011199,…
72	brown	TRUE	3.72097e-11	73	493	22	0.0446247	0.30137	GO:0070665	GO:BP	positive regulation of leukocyte proliferation	15050	17181	IMP,IMP,IDA,IMP,IDA IMP,IDA IMP,IMP,IMP,IMP,IDA IMP,IMP,IDA,IGI,IMP,IDA IMP,IMP,IGI,IDA,IMP,IMP,IDA,IMP	ENSJJAG00000023713,ENSJJAG00000023366,ENSJJAG00000015687,ENSJJAG00000007889,ENSJJAG00000000182,ENSJJAG00000011604,ENSJJAG00000011914,ENSJJAG00000021935,ENSJJAG00000005584,ENSJJAG00000011061,ENSJJAG00000022151,ENSJJAG00000019525,ENSJJAG00000022296,ENSJJAG00000011199,ENSJJAG00000021120,ENSJJAG00000017281,ENSJJAG00000004667,ENSJJAG00000007645,ENSJJAG00000014951,ENSJJAG00000023880,ENSJJAG00000005190,…
73	brown	TRUE	3.96562e-11	90	493	24	0.0486815	0.266667	GO:0042129	GO:BP	regulation of T cell proliferation	15050	10552	IMP,IMP,IDA,IDA,IDA,IMP,IMP,IMP,IMP,IMP,IMP,IMP,IDA,IDA IMP,IMP,IGI,IMP,IMP,IDA,IMP,IDA,IMP,IDA,IMP	ENSJJAG00000023713,ENSJJAG00000023366,ENSJJAG00000016316,ENSJJAG00000015687,ENSJJAG00000015862,ENSJJAG00000007889,ENSJJAG00000000182,ENSJJAG00000011914,ENSJJAG00000010813,ENSJJAG00000006974,ENSJJAG00000021935,ENSJJAG00000005584,ENSJJAG00000011061,ENSJJAG00000021120,ENSJJAG00000017281,ENSJJAG00000004667,ENSJJAG00000012421,ENSJJAG00000020401,ENSJJAG00000007645,ENSJJAG00000014951,ENSJJAG00000015456,…
74	brown	TRUE	8.9185e-11	249	493	38	0.0770791	0.15261	GO:1903131	GO:BP	mononuclear cell differentiation	15050	23860	IGI,IMP,IEA,IMP,IMP,IMP,IMP,IMP,IDA IMP,IMP,IGI,IDA IMP,IDA IMP,IMP,IMP,IDA IMP IGI,IMP,IMP,IMP,IMP,IMP,IMP,IMP,IMP,IDA,IDA IMP,IMP IGI,IMP,IMP,IDA,IMP IGI,IMP,IMP,IMP,IDA,IMP,IMP,IMP	ENSJJAG00000005502,ENSJJAG00000000542,ENSJJAG00000017824,ENSJJAG00000013047,ENSJJAG00000019528,ENSJJAG00000002198,ENSJJAG00000010663,ENSJJAG00000005925,ENSJJAG00000015687,ENSJJAG00000007889,ENSJJAG00000023634,ENSJJAG00000000813,ENSJJAG00000000182,ENSJJAG00000014025,ENSJJAG00000011914,ENSJJAG00000019221,ENSJJAG00000006974,ENSJJAG00000021935,ENSJJAG00000017617,ENSJJAG00000013180,ENSJJAG00000005958,…
75	brown	TRUE	1.91509e-10	3630	493	196	0.397566	0.0539945	GO:0051716	GO:BP	cellular response to stimulus	15050	14697	IDA IEA,IDA IGI,IGI,IMP,IDA IMP IGI IEP,IDA,IDA,IEA,IEA,IDA IMP,IMP IGI,IEA,IDA IEA,IDA IGI,IEA,IMP IGI IEA,IEA,IPI,IDA IMP IEA,IDA IEA,IDA IMP IEA,IDA IMP,IEA,IEA,IDA IMP,IEP,IDA IMP,IMP,IMP,IDA,IDA,IDA,IDA IMP,IMP IEP IEA,IEA,IMP,IDA IEP,IDA,IDA IEP,IDA,IMP,IEA,IEA,IDA IMP,IMP IGI IEA,IDA IMP IEA,IDA IMP,IDA,IDA,IDA,IDA IMP IEA,IEA,IMP,IDA,IDA,IEA,IMP IEA,IMP,IDA IMP IEA,IDA IMP,IDA IMP IEA,IDA…	ENSJJAG00000022507,ENSJJAG00000020109,ENSJJAG00000016198,ENSJJAG00000020942,ENSJJAG00000005502,ENSJJAG00000023713,ENSJJAG00000013501,ENSJJAG00000010582,ENSJJAG00000011221,ENSJJAG00000004618,ENSJJAG00000023366,ENSJJAG00000006532,ENSJJAG00000017824,ENSJJAG00000024387,ENSJJAG00000002202,ENSJJAG00000013047,ENSJJAG00000000264,ENSJJAG00000013732,ENSJJAG00000019528,ENSJJAG00000011126,ENSJJAG00000002198,…
76	brown	TRUE	2.31217e-10	509	493	55	0.111562	0.108055	GO:0032101	GO:BP	regulation of response to external stimulus	15050	7777	IMP,IDA,IMP,IDA IMP,IEA,IDA IMP,IDA IMP,IMP,IDA,IDA IMP,IMP,IEA,IMP,IMP,IMP,IGI,IDA IMP,IMP,IDA IMP,IMP,IMP IGI,IDA,IDA,IDA,IEA,IDA,IMP,IMP,IDA IMP IEA,IDA,IMP,IMP IEA,IDA IEA,IGI,IDA,IGI,IDA,IDA IMP,IDA,IGI IEA,IMP,IEA,IMP,IDA,IMP,IMP,IDA,IDA,IDA IGI,IDA,IMP,IEA,IDA IMP IEA,IDA,IDA	ENSJJAG00000023366,ENSJJAG00000016755,ENSJJAG00000013047,ENSJJAG00000011126,ENSJJAG00000002198,ENSJJAG00000012492,ENSJJAG00000010878,ENSJJAG00000010663,ENSJJAG00000019514,ENSJJAG00000012485,ENSJJAG00000015687,ENSJJAG00000024328,ENSJJAG00000002928,ENSJJAG00000023599,ENSJJAG00000024349,ENSJJAG00000023634,ENSJJAG00000021421,ENSJJAG00000000182,ENSJJAG00000011914,ENSJJAG00000019221,ENSJJAG00000010813,…
77	brown	TRUE	2.69745e-10	2780	493	162	0.3286	0.0582734	GO:0007165	GO:BP	signal transduction	15050	2792	IDA IEA,IDA IGI,IGI,IMP,IDA IMP IGI,IDA,IDA,IEA,IEA,IDA IMP,IGI,IEA,IDA IEA,IDA IGI,IEA,IMP,IEA,IPI,IDA IMP IEA,IDA IEA,IDA IMP IEA,IDA IMP,IEA,IEA,IDA IMP,IDA IMP,IMP,IDA,IDA,IDA,IDA IMP,IMP IEA,IMP,IDA,IMP,IEA,IEA,IDA IMP,IMP IGI IEA,IDA IMP,IDA IMP,IDA,IDA IMP IEA,IEA,IMP,IEA,IMP IEA,IMP,IDA IMP IEA,IDA IMP,IDA IMP IEA,IDA IMP,IMP,IMP,IMP IGI IEA,IGI,IMP,IDA IEA,IDA,IDA IMP,IEA,IDA IMP IGI IEA…	ENSJJAG00000022507,ENSJJAG00000020109,ENSJJAG00000016198,ENSJJAG00000020942,ENSJJAG00000005502,ENSJJAG00000023713,ENSJJAG00000013501,ENSJJAG00000010582,ENSJJAG00000011221,ENSJJAG00000004618,ENSJJAG00000023366,ENSJJAG00000006532,ENSJJAG00000017824,ENSJJAG00000024387,ENSJJAG00000002202,ENSJJAG00000013047,ENSJJAG00000000264,ENSJJAG00000013732,ENSJJAG00000019528,ENSJJAG00000011126,ENSJJAG00000002198,…
78	brown	TRUE	3.57154e-10	72	493	21	0.0425963	0.291667	GO:0050864	GO:BP	regulation of B cell activation	15050	14065	IEA,IMP,IMP,IDA IMP,IMP,IMP,IMP,IMP,IMP,IDA IMP,IMP,IDA,IMP,IMP,IDA,IMP,IMP,IMP,IMP,IMP,IMP	ENSJJAG00000017824,ENSJJAG00000007889,ENSJJAG00000000813,ENSJJAG00000011604,ENSJJAG00000004622,ENSJJAG00000019221,ENSJJAG00000021935,ENSJJAG00000017713,ENSJJAG00000013180,ENSJJAG00000011061,ENSJJAG00000022151,ENSJJAG00000019525,ENSJJAG00000018752,ENSJJAG00000011199,ENSJJAG00000017441,ENSJJAG00000011003,ENSJJAG00000004667,ENSJJAG00000020585,ENSJJAG00000012926,ENSJJAG00000023880,ENSJJAG00000016724
79	brown	TRUE	4.17586e-10	600	493	60	0.121704	0.1	GO:0010628	GO:BP	positive regulation of gene expression	15050	4370	IMP,IEA,IDA IMP,IDA IMP,IDA IMP,IGI,IDA IMP,IDA,IMP,IDA IMP,IMP,IMP,IDA IMP IGI,IDA,IMP,IDA IMP IGI,IDA,IDA,IDA IMP,IDA IMP,IMP,IMP,IDA,IMP IGI,IMP,IMP,IMP,IMP,IMP,IDA,IMP,IMP,IDA IMP,IDA IMP,IMP,IDA,IGI,IGI,IMP,IDA IMP,IDA IMP,IDA,IDA,IMP,IDA,IMP,IDA IMP,IDA,IDA,IMP IGI,IMP,IDA IMP,IDA IMP IGI,IMP,IDA,IDA,IDA,IMP,IDA,IMP	ENSJJAG00000023713,ENSJJAG00000017824,ENSJJAG00000019528,ENSJJAG00000012492,ENSJJAG00000010878,ENSJJAG00000019514,ENSJJAG00000012485,ENSJJAG00000015687,ENSJJAG00000002928,ENSJJAG00000015862,ENSJJAG00000021612,ENSJJAG00000007889,ENSJJAG00000023599,ENSJJAG00000024349,ENSJJAG00000020998,ENSJJAG00000000813,ENSJJAG00000000182,ENSJJAG00000014659,ENSJJAG00000011914,ENSJJAG00000019221,ENSJJAG00000014634,…
80	brown	TRUE	4.99869e-10	65	493	20	0.040568	0.307692	GO:0050671	GO:BP	positive regulation of lymphocyte proliferation	15050	13949	IMP,IDA,IMP,IDA IMP,IDA IMP,IMP,IMP,IMP,IDA IMP,IMP,IDA,IMP,IDA IMP,IMP,IGI,IDA,IMP,IMP,IDA,IMP	ENSJJAG00000023713,ENSJJAG00000015687,ENSJJAG00000007889,ENSJJAG00000000182,ENSJJAG00000011604,ENSJJAG00000011914,ENSJJAG00000021935,ENSJJAG00000005584,ENSJJAG00000011061,ENSJJAG00000022151,ENSJJAG00000019525,ENSJJAG00000011199,ENSJJAG00000021120,ENSJJAG00000017281,ENSJJAG00000004667,ENSJJAG00000007645,ENSJJAG00000014951,ENSJJAG00000023880,ENSJJAG00000005190,ENSJJAG00000014593
81	brown	TRUE	4.99869e-10	65	493	20	0.040568	0.307692	GO:0032946	GO:BP	positive regulation of mononuclear cell proliferation	15050	8359	IMP,IDA,IMP,IDA IMP,IDA IMP,IMP,IMP,IMP,IDA IMP,IMP,IDA,IMP,IDA IMP,IMP,IGI,IDA,IMP,IMP,IDA,IMP	ENSJJAG00000023713,ENSJJAG00000015687,ENSJJAG00000007889,ENSJJAG00000000182,ENSJJAG00000011604,ENSJJAG00000011914,ENSJJAG00000021935,ENSJJAG00000005584,ENSJJAG00000011061,ENSJJAG00000022151,ENSJJAG00000019525,ENSJJAG00000011199,ENSJJAG00000021120,ENSJJAG00000017281,ENSJJAG00000004667,ENSJJAG00000007645,ENSJJAG00000014951,ENSJJAG00000023880,ENSJJAG00000005190,ENSJJAG00000014593
82	brown	TRUE	6.63733e-10	225	493	35	0.0709939	0.155556	GO:0002831	GO:BP	regulation of response to biotic stimulus	15050	1360	IDA,IDA IMP,IEA,IDA IMP,IDA IMP,IMP,IEA,IMP,IMP,IGI,IDA IMP,IMP,IDA IMP,IMP,IDA,IDA,IEA,IDA,IMP,IDA,IMP,IMP IEA,IDA IEA,IDA IMP,IGI IEA,IMP,IEA,IMP,IDA,IMP,IDA,IDA,IMP,IEA,IDA IMP IEA	ENSJJAG00000016755,ENSJJAG00000011126,ENSJJAG00000002198,ENSJJAG00000012492,ENSJJAG00000010878,ENSJJAG00000010663,ENSJJAG00000024328,ENSJJAG00000002928,ENSJJAG00000023599,ENSJJAG00000023634,ENSJJAG00000021421,ENSJJAG00000000182,ENSJJAG00000011914,ENSJJAG00000019221,ENSJJAG00000014646,ENSJJAG00000012764,ENSJJAG00000021605,ENSJJAG00000017713,ENSJJAG00000017617,ENSJJAG00000012081,ENSJJAG00000014154,…
83	brown	TRUE	7.1249e-10	51	493	18	0.0365112	0.352941	GO:0016064	GO:BP	immunoglobulin mediated immune response	15050	5219	IMP,IMP,IMP,IDA,IEA,IDA,IDA IMP IEA,IMP,IDA,IMP,IMP,IMP,IEA,IEA,IMP,IMP,IMP,IMP	ENSJJAG00000023599,ENSJJAG00000024349,ENSJJAG00000000813,ENSJJAG00000018109,ENSJJAG00000017879,ENSJJAG00000012870,ENSJJAG00000016238,ENSJJAG00000021935,ENSJJAG00000019525,ENSJJAG00000018752,ENSJJAG00000011199,ENSJJAG00000017441,ENSJJAG00000015111,ENSJJAG00000016716,ENSJJAG00000020585,ENSJJAG00000017630,ENSJJAG00000019955,ENSJJAG00000016724
84	brown	TRUE	7.1249e-10	51	493	18	0.0365112	0.352941	GO:0019724	GO:BP	B cell mediated immunity	15050	6347	IMP,IMP,IMP,IDA,IEA,IDA,IDA IMP IEA,IMP,IDA IGI,IMP,IMP,IMP,IEA,IEA,IMP,IMP,IMP,IMP	ENSJJAG00000023599,ENSJJAG00000024349,ENSJJAG00000000813,ENSJJAG00000018109,ENSJJAG00000017879,ENSJJAG00000012870,ENSJJAG00000016238,ENSJJAG00000021935,ENSJJAG00000019525,ENSJJAG00000018752,ENSJJAG00000011199,ENSJJAG00000017441,ENSJJAG00000015111,ENSJJAG00000016716,ENSJJAG00000020585,ENSJJAG00000017630,ENSJJAG00000019955,ENSJJAG00000016724
85	brown	TRUE	8.97322e-10	112	493	25	0.0507099	0.223214	GO:0002274	GO:BP	myeloid leukocyte activation	15050	824	IMP,IDA,IDA,IEA,IDA,IDA,IMP,IMP,IGI,IEA,IMP,IDA,IMP,IMP,IMP,IMP,IMP,IMP,IDA,IMP,IMP,IMP,IDA,IGI,IDA	ENSJJAG00000023366,ENSJJAG00000011126,ENSJJAG00000015687,ENSJJAG00000017770,ENSJJAG00000021421,ENSJJAG00000000182,ENSJJAG00000014025,ENSJJAG00000019221,ENSJJAG00000016238,ENSJJAG00000021605,ENSJJAG00000023490,ENSJJAG00000017713,ENSJJAG00000017617,ENSJJAG00000005958,ENSJJAG00000001652,ENSJJAG00000005584,ENSJJAG00000022025,ENSJJAG00000007933,ENSJJAG00000011133,ENSJJAG00000019182,ENSJJAG00000018879,…
86	brown	TRUE	1.17261e-09	1521	493	106	0.21501	0.069691	GO:0051239	GO:BP	regulation of multicellular organismal process	15050	14358	IMP,IMP,IMP IGI,IMP,IEA,IDA IMP,IMP,IMP,IDA IMP,IMP IGI,IMP,IDA IMP,IDA IMP,IDA IMP,IDA,IMP,IGI,IDA IMP,IDA IMP,IMP,IDA IMP,IMP,IMP,IDA IMP IGI,IDA IMP,IEA,IMP,IDA IMP,IDA IMP,IDA IMP,IDA IMP,IDA,IMP,IMP,IDA IMP,IMP,IDA,IMP IGI,IGI,IDA IMP,IDA,IGI,IEA,IMP,IDA IMP IGI,IMP,IMP,IMP,IMP,IMP,IDA,IMP IGI,IMP,IDA,IMP,IMP,IDA,IDA IMP,IDA IMP,IDA IMP IEA,IMP,IDA IMP,IMP,IDA,IDA,IDA,IGI,IMP,IMP,IDA IMP,IMP…	ENSJJAG00000023713,ENSJJAG00000000542,ENSJJAG00000013501,ENSJJAG00000023366,ENSJJAG00000017824,ENSJJAG00000024387,ENSJJAG00000013047,ENSJJAG00000013732,ENSJJAG00000019528,ENSJJAG00000011126,ENSJJAG00000002198,ENSJJAG00000012492,ENSJJAG00000010878,ENSJJAG00000016316,ENSJJAG00000008302,ENSJJAG00000010663,ENSJJAG00000019514,ENSJJAG00000012485,ENSJJAG00000015687,ENSJJAG00000002928,ENSJJAG00000015862,…
87	brown	TRUE	1.96591e-09	126	493	26	0.0527383	0.206349	GO:0002768	GO:BP	immune response-regulating cell surface receptor signaling pathway	15050	1298	IDA,IEA,IDA,IDA IMP,IMP,IDA,IMP,IDA IMP,IEA,IDA IMP IGI IEA,IDA,IDA,IMP,IDA,IMP,IDA,IDA,IDA,IDA,IDA IMP,IDA,IMP,IDA,IMP,IMP,IMP	ENSJJAG00000023713,ENSJJAG00000017824,ENSJJAG00000011126,ENSJJAG00000012492,ENSJJAG00000000683,ENSJJAG00000021421,ENSJJAG00000011604,ENSJJAG00000011914,ENSJJAG00000021605,ENSJJAG00000021935,ENSJJAG00000017713,ENSJJAG00000019918,ENSJJAG00000022151,ENSJJAG00000019525,ENSJJAG00000017441,ENSJJAG00000007933,ENSJJAG00000012028,ENSJJAG00000021120,ENSJJAG00000023492,ENSJJAG00000004667,ENSJJAG00000020585,…
88	brown	TRUE	2.41661e-09	172	493	30	0.0608519	0.174419	GO:0002697	GO:BP	regulation of immune effector process	15050	1233	IMP,IDA,IMP,IMP,IGI,IMP,IDA,IMP,IMP,IGI,IDA IMP,IMP,IMP,IMP IGI,IMP IGI,IMP,IMP,IMP,IDA,IDA,IMP,IDA,IDA IMP,IMP,IDA,IDA IGI,IGI,IDA,IMP,IMP	ENSJJAG00000023366,ENSJJAG00000019528,ENSJJAG00000010878,ENSJJAG00000010663,ENSJJAG00000019514,ENSJJAG00000012485,ENSJJAG00000015687,ENSJJAG00000007889,ENSJJAG00000024349,ENSJJAG00000023634,ENSJJAG00000000813,ENSJJAG00000011914,ENSJJAG00000019221,ENSJJAG00000010813,ENSJJAG00000021935,ENSJJAG00000017617,ENSJJAG00000001652,ENSJJAG00000005584,ENSJJAG00000021076,ENSJJAG00000019525,ENSJJAG00000018752,…
89	brown	TRUE	3.18716e-09	3312	493	180	0.365112	0.0543478	GO:0048518	GO:BP	positive regulation of biological process	15050	13539	IDA,IDA,IGI,IMP,IDA IMP IGI IEA,IDA IMP,IMP,IMP,IMP,IEA,IMP,IDA IMP,IDA IMP,IMP,IDA IMP,IDA IMP,IDA IMP,IDA,IMP,IDA IMP,IDA IMP,IDA,IDA,IMP,IDA IGI,IDA IMP,IDA IMP,IDA IMP,IDA IMP,IDA IMP,IDA IMP,IDA IMP,IMP,IDA IMP IGI,IDA IMP IEA,IGI,IDA IMP,IDA IMP,IDA IMP,IDA IMP,IDA IMP IGI IEA,IDA IMP,IDA IMP,IDA IMP,IDA,IDA,IDA IMP IEA,IDA IMP,IDA IMP,IEA,IDA,IDA IMP IGI IEA,IMP IGI,IMP IGI,IDA,IDA IMP,IMP…	ENSJJAG00000022507,ENSJJAG00000020109,ENSJJAG00000016198,ENSJJAG00000020942,ENSJJAG00000005502,ENSJJAG00000023713,ENSJJAG00000013501,ENSJJAG00000004618,ENSJJAG00000023366,ENSJJAG00000017824,ENSJJAG00000022430,ENSJJAG00000024387,ENSJJAG00000016755,ENSJJAG00000009933,ENSJJAG00000007998,ENSJJAG00000019528,ENSJJAG00000011126,ENSJJAG00000023224,ENSJJAG00000002198,ENSJJAG00000012492,ENSJJAG00000010878,…
90	brown	TRUE	5.00373e-09	416	493	47	0.0953347	0.112981	GO:0034097	GO:BP	response to cytokine	15050	8849	IDA IMP,IDA,IPI,IDA IMP,IEA,IDA,IDA IEA,IEP,IDA,IEA,IDA IEP,IDA,IDA IEP,IMP,IMP,IDA,IMP,IDA,IDA,IEA,IMP,IEA,IMP,IGI,IDA IMP,IEP,IDA,IDA IMP IEA,IDA IMP,IDA IMP,IDA,IDA,IMP,IDA IEA,IDA IMP,IEP,IMP,IMP,IDA,IDA IEA,IDA,IDA IMP,IDA,IEA,IDA IEA,IEP,IDA	ENSJJAG00000004618,ENSJJAG00000016755,ENSJJAG00000013732,ENSJJAG00000019528,ENSJJAG00000011126,ENSJJAG00000023224,ENSJJAG00000002198,ENSJJAG00000010400,ENSJJAG00000019514,ENSJJAG00000024328,ENSJJAG00000015984,ENSJJAG00000016280,ENSJJAG00000002928,ENSJJAG00000023599,ENSJJAG00000020998,ENSJJAG00000000182,ENSJJAG00000011914,ENSJJAG00000019221,ENSJJAG00000021935,ENSJJAG00000021642,ENSJJAG00000013180,…
91	brown	TRUE	6.43785e-09	101	493	23	0.0466531	0.227723	GO:0002285	GO:BP	lymphocyte activation involved in immune response	15050	835	IMP,IMP,IDA,IDA IMP,IMP,IDA,IGI,IMP,IDA,IMP,IDA,IMP,IDA,IDA,IGI,IMP,IMP,IMP,IMP,IMP,IMP,IMP,IMP	ENSJJAG00000019528,ENSJJAG00000010663,ENSJJAG00000015687,ENSJJAG00000000813,ENSJJAG00000011914,ENSJJAG00000018109,ENSJJAG00000019221,ENSJJAG00000021935,ENSJJAG00000012590,ENSJJAG00000023800,ENSJJAG00000019525,ENSJJAG00000018752,ENSJJAG00000017013,ENSJJAG00000021331,ENSJJAG00000022546,ENSJJAG00000017107,ENSJJAG00000019182,ENSJJAG00000014180,ENSJJAG00000014951,ENSJJAG00000017630,ENSJJAG00000014386,…
92	brown	TRUE	1.04904e-08	37	493	15	0.030426	0.405405	GO:0032729	GO:BP	positive regulation of type II interferon production	15050	8198	IMP,IDA IMP,IMP,IMP,IMP,IMP,IMP,IDA,IDA,IDA,IMP,IDA,IDA,IMP,IMP	ENSJJAG00000023713,ENSJJAG00000019528,ENSJJAG00000012492,ENSJJAG00000007889,ENSJJAG00000011914,ENSJJAG00000017617,ENSJJAG00000005584,ENSJJAG00000019502,ENSJJAG00000021076,ENSJJAG00000003676,ENSJJAG00000022546,ENSJJAG00000021120,ENSJJAG00000007645,ENSJJAG00000017630,ENSJJAG00000016724
93	brown	TRUE	1.15713e-08	51	493	17	0.0344828	0.333333	GO:0032609	GO:BP	type II interferon production	15050	8081	IMP,IDA IMP,IMP,IMP,IMP,IDA,IMP,IMP,IDA,IDA,IDA,IMP,IMP,IDA,IDA,IMP,IMP	ENSJJAG00000023713,ENSJJAG00000019528,ENSJJAG00000012492,ENSJJAG00000007889,ENSJJAG00000011914,ENSJJAG00000006974,ENSJJAG00000017617,ENSJJAG00000005584,ENSJJAG00000019502,ENSJJAG00000021076,ENSJJAG00000003676,ENSJJAG00000017441,ENSJJAG00000022546,ENSJJAG00000021120,ENSJJAG00000007645,ENSJJAG00000017630,ENSJJAG00000016724
94	brown	TRUE	1.15713e-08	51	493	17	0.0344828	0.333333	GO:0032649	GO:BP	regulation of type II interferon production	15050	8120	IMP,IDA IMP,IMP,IMP,IMP,IDA,IMP,IMP,IDA,IDA,IDA,IMP,IMP,IDA,IDA,IMP,IMP	ENSJJAG00000023713,ENSJJAG00000019528,ENSJJAG00000012492,ENSJJAG00000007889,ENSJJAG00000011914,ENSJJAG00000006974,ENSJJAG00000017617,ENSJJAG00000005584,ENSJJAG00000019502,ENSJJAG00000021076,ENSJJAG00000003676,ENSJJAG00000017441,ENSJJAG00000022546,ENSJJAG00000021120,ENSJJAG00000007645,ENSJJAG00000017630,ENSJJAG00000016724
95	brown	TRUE	1.31831e-08	183	493	30	0.0608519	0.163934	GO:0045088	GO:BP	regulation of innate immune response	15050	11961	IDA,IDA IMP,IEA,IDA IMP,IDA,IMP,IMP,IGI,IDA IMP,IDA IMP,IMP,IDA,IDA,IEA,IDA,IMP,IMP,IMP IEA,IDA IEA,IDA IMP,IEA,IMP,IEA,IMP,IDA,IMP,IDA,IMP,IEA,IDA IEA	ENSJJAG00000016755,ENSJJAG00000011126,ENSJJAG00000002198,ENSJJAG00000012492,ENSJJAG00000010878,ENSJJAG00000002928,ENSJJAG00000023599,ENSJJAG00000023634,ENSJJAG00000021421,ENSJJAG00000011914,ENSJJAG00000019221,ENSJJAG00000014646,ENSJJAG00000012764,ENSJJAG00000021605,ENSJJAG00000017713,ENSJJAG00000017617,ENSJJAG00000014154,ENSJJAG00000021076,ENSJJAG00000003676,ENSJJAG00000017441,ENSJJAG00000017107,…
96	brown	TRUE	1.341e-08	159	493	28	0.0567951	0.176101	GO:0030217	GO:BP	T cell differentiation	15050	7088	IMP,IMP,IMP,IMP,IMP,IDA IMP,IMP,IGI,IDA IMP,IMP,IMP,IMP,IMP,IMP,IMP,IMP,IMP,IMP,IDA,IMP,IMP,IMP,IDA,IMP IGI,IMP,IDA,IMP,IMP	ENSJJAG00000000542,ENSJJAG00000013047,ENSJJAG00000019528,ENSJJAG00000002198,ENSJJAG00000010663,ENSJJAG00000015687,ENSJJAG00000007889,ENSJJAG00000023634,ENSJJAG00000000813,ENSJJAG00000000182,ENSJJAG00000011914,ENSJJAG00000019221,ENSJJAG00000006974,ENSJJAG00000021935,ENSJJAG00000017617,ENSJJAG00000013180,ENSJJAG00000005958,ENSJJAG00000005584,ENSJJAG00000017013,ENSJJAG00000011199,ENSJJAG00000019182,…
97	brown	TRUE	1.55776e-08	105	493	23	0.0466531	0.219048	GO:0050870	GO:BP	positive regulation of T cell activation	15050	14071	IMP,IMP,IDA,IMP,IMP,IMP,IMP,IMP,IMP,IMP,IMP,IDA,IMP,IDA IMP IGI,IDA,IMP,IMP IGI,IDA,IMP,IDA,IDA IMP,IDA,IMP	ENSJJAG00000023713,ENSJJAG00000002198,ENSJJAG00000015687,ENSJJAG00000007889,ENSJJAG00000000182,ENSJJAG00000011914,ENSJJAG00000006974,ENSJJAG00000021935,ENSJJAG00000017617,ENSJJAG00000013180,ENSJJAG00000005584,ENSJJAG00000011061,ENSJJAG00000011199,ENSJJAG00000021120,ENSJJAG00000014422,ENSJJAG00000017281,ENSJJAG00000004667,ENSJJAG00000007645,ENSJJAG00000014951,ENSJJAG00000015456,ENSJJAG00000023880,…
98	brown	TRUE	1.77786e-08	6096	493	278	0.563895	0.0456037	GO:0050789	GO:BP	regulation of biological process	15050	14004	IDA,IDA IEA,IDA IMP IGI,IGI,IMP,IDA IMP IGI IEA,IDA IMP,IDA IMP,IMP,IMP,IDA,IDA IMP IGI,IEA,IEA,IDA,IDA IMP,IDA IMP IGI,IEA,IDA IEA,IDA IMP IEA,IDA IMP IGI,IDA IMP,IEA,IEA,IMP,IMP,IDA IMP,IDA IMP IEA,IPI IMP,IDA IMP IEA,IDA IMP IGI IEA,IDA IMP IEA,IDA IMP IEA,IDA IMP IEA,IDA IMP,IEA,IEA,IDA IMP IEA,IDA IMP IGI,IMP,IDA,IMP,IMP,IDA IEA,IDA IGI IEA,IDA IMP IEA,IDA IMP,IDA IMP IEA,IEA,IMP,IDA IMP IEA…	ENSJJAG00000014203,ENSJJAG00000022507,ENSJJAG00000020109,ENSJJAG00000016198,ENSJJAG00000020942,ENSJJAG00000005502,ENSJJAG00000023713,ENSJJAG00000000542,ENSJJAG00000022884,ENSJJAG00000023598,ENSJJAG00000022338,ENSJJAG00000013501,ENSJJAG00000010582,ENSJJAG00000011221,ENSJJAG00000023953,ENSJJAG00000004618,ENSJJAG00000023366,ENSJJAG00000006532,ENSJJAG00000017824,ENSJJAG00000022430,ENSJJAG00000024387,…
99	brown	TRUE	2.12359e-08	3096	493	169	0.342799	0.0545866	GO:0007154	GO:BP	cell communication	15050	2781	IDA IEA,IDA IGI,IGI,IMP,IDA IMP IGI,IDA,IDA,IEA,IEA,IDA IMP,IGI,IEA,IDA IEA,IDA IGI,IEA,IMP,IEA,IPI,IDA IMP IEA,IDA IEA,IDA IMP IEA,IDA IMP,IEA,IEA,IDA IMP,IDA IMP,IMP,IDA,IDA,IDA,IDA IMP,IMP IEA,IMP,IDA,IMP,IEA,IEA,IDA IMP,IMP IGI IEA,IDA IMP,IDA IMP,IDA,IDA IMP IEA,IEA,IMP,IDA,IDA,IEA,IMP IEA,IMP,IDA IMP IEA,IDA IMP,IDA IMP IEA,IDA IMP,IMP,IMP,IMP IGI IEA,IGI,IMP,IDA IEA,IDA,IDA IMP,IEA,IMP,IDA…	ENSJJAG00000022507,ENSJJAG00000020109,ENSJJAG00000016198,ENSJJAG00000020942,ENSJJAG00000005502,ENSJJAG00000023713,ENSJJAG00000013501,ENSJJAG00000010582,ENSJJAG00000011221,ENSJJAG00000004618,ENSJJAG00000023366,ENSJJAG00000006532,ENSJJAG00000017824,ENSJJAG00000024387,ENSJJAG00000002202,ENSJJAG00000013047,ENSJJAG00000000264,ENSJJAG00000013732,ENSJJAG00000019528,ENSJJAG00000011126,ENSJJAG00000002198,…
100	brown	TRUE	2.76784e-08	46	493	16	0.0324544	0.347826	GO:0042102	GO:BP	positive regulation of T cell proliferation	15050	10536	IMP,IDA,IMP,IMP,IMP,IMP,IMP,IDA,IDA IMP,IMP,IGI,IDA,IMP,IMP,IDA,IMP	ENSJJAG00000023713,ENSJJAG00000015687,ENSJJAG00000007889,ENSJJAG00000000182,ENSJJAG00000011914,ENSJJAG00000021935,ENSJJAG00000005584,ENSJJAG00000011061,ENSJJAG00000021120,ENSJJAG00000017281,ENSJJAG00000004667,ENSJJAG00000007645,ENSJJAG00000014951,ENSJJAG00000023880,ENSJJAG00000005190,ENSJJAG00000014593
101	brown	TRUE	2.92953e-08	241	493	34	0.0689655	0.141079	GO:0002683	GO:BP	negative regulation of immune system process	15050	1219	IDA,IDA,IDA,IDA IMP,IMP,IDA IMP,IMP,IDA,IDA,IEA,IDA IMP,IMP,IMP,IDA,IMP,IMP,IMP,IDA,IMP,IMP,IMP,IMP,IDA IMP,IMP,IMP,IDA,IDA,IDA,IMP,IMP,IDA,IDA,IMP,IMP IGI	ENSJJAG00000000542,ENSJJAG00000022338,ENSJJAG00000016755,ENSJJAG00000011126,ENSJJAG00000002198,ENSJJAG00000016316,ENSJJAG00000010663,ENSJJAG00000015687,ENSJJAG00000015862,ENSJJAG00000017770,ENSJJAG00000000813,ENSJJAG00000004622,ENSJJAG00000019221,ENSJJAG00000012870,ENSJJAG00000006974,ENSJJAG00000021935,ENSJJAG00000017713,ENSJJAG00000019893,ENSJJAG00000001652,ENSJJAG00000005584,ENSJJAG00000018752,…
102	brown	TRUE	3.24283e-08	119	493	24	0.0486815	0.201681	GO:0002429	GO:BP	immune response-activating cell surface receptor signaling pathway	15050	970	IDA,IEA,IDA,IDA IMP,IMP,IDA,IMP,IDA IMP,IEA,IDA IMP IGI IEA,IDA,IDA,IMP,IMP,IDA,IDA,IDA,IDA,IDA IMP,IDA,IMP,IDA,IMP,IMP	ENSJJAG00000023713,ENSJJAG00000017824,ENSJJAG00000011126,ENSJJAG00000012492,ENSJJAG00000000683,ENSJJAG00000021421,ENSJJAG00000011604,ENSJJAG00000011914,ENSJJAG00000021605,ENSJJAG00000021935,ENSJJAG00000017713,ENSJJAG00000019918,ENSJJAG00000022151,ENSJJAG00000017441,ENSJJAG00000007933,ENSJJAG00000012028,ENSJJAG00000021120,ENSJJAG00000023492,ENSJJAG00000004667,ENSJJAG00000020585,ENSJJAG00000005803,…
103	brown	TRUE	3.76169e-08	99	493	22	0.0446247	0.222222	GO:0002703	GO:BP	regulation of leukocyte mediated immunity	15050	1239	IMP,IDA,IMP,IMP,IGI,IDA IMP,IMP,IMP,IMP,IMP,IMP,IMP,IDA,IMP,IMP,IMP,IDA,IDA,IGI,IDA,IMP,IMP	ENSJJAG00000023366,ENSJJAG00000019528,ENSJJAG00000007889,ENSJJAG00000024349,ENSJJAG00000023634,ENSJJAG00000000813,ENSJJAG00000019221,ENSJJAG00000010813,ENSJJAG00000021935,ENSJJAG00000017617,ENSJJAG00000001652,ENSJJAG00000005584,ENSJJAG00000019525,ENSJJAG00000018752,ENSJJAG00000017441,ENSJJAG00000004667,ENSJJAG00000018481,ENSJJAG00000007645,ENSJJAG00000011691,ENSJJAG00000019812,ENSJJAG00000016724,…
104	brown	TRUE	4.05503e-08	166	493	28	0.0567951	0.168675	GO:1903037	GO:BP	regulation of leukocyte cell-cell adhesion	15050	23784	IMP,IMP,IDA IMP,IMP,IDA,IDA,IMP,IDA IMP,IMP,IMP,IMP,IMP,IMP,IMP,IMP,IDA,IMP,IDA IMP IGI,IDA,IMP,IMP IGI,IMP,IDA,IMP,IDA,IDA IMP,IDA,IMP	ENSJJAG00000023713,ENSJJAG00000002198,ENSJJAG00000016316,ENSJJAG00000010663,ENSJJAG00000015687,ENSJJAG00000015862,ENSJJAG00000007889,ENSJJAG00000000813,ENSJJAG00000000182,ENSJJAG00000011914,ENSJJAG00000006974,ENSJJAG00000021935,ENSJJAG00000017617,ENSJJAG00000013180,ENSJJAG00000005584,ENSJJAG00000011061,ENSJJAG00000011199,ENSJJAG00000021120,ENSJJAG00000014422,ENSJJAG00000017281,ENSJJAG00000004667,…
105	brown	TRUE	5.94732e-08	3030	493	165	0.334686	0.0544554	GO:0023052	GO:BP	signaling	15050	7002	IDA IEA,IDA IGI,IGI,IMP,IDA IMP IGI,IDA,IDA,IEA,IEA,IDA IMP,IGI,IEA,IDA IEA,IDA IGI,IEA,IMP,IEA,IPI,IDA IMP IEA,IDA IEA,IDA IMP IEA,IDA IMP,IEA,IEA,IDA IMP,IDA IMP,IMP,IDA,IDA,IDA,IDA IMP,IMP IEA,IMP,IDA,IMP,IEA,IEA,IDA IMP,IMP IGI IEA,IDA IMP,IDA IMP,IDA,IDA IMP IEA,IEA,IMP,IEA,IMP IEA,IMP,IDA IMP IEA,IDA IMP,IDA IMP IEA,IDA IMP,IMP,IMP,IMP IGI IEA,IGI,IMP,IDA IEA,IDA,IDA IMP,IEA,IMP,IDA IMP IGI…	ENSJJAG00000022507,ENSJJAG00000020109,ENSJJAG00000016198,ENSJJAG00000020942,ENSJJAG00000005502,ENSJJAG00000023713,ENSJJAG00000013501,ENSJJAG00000010582,ENSJJAG00000011221,ENSJJAG00000004618,ENSJJAG00000023366,ENSJJAG00000006532,ENSJJAG00000017824,ENSJJAG00000024387,ENSJJAG00000002202,ENSJJAG00000013047,ENSJJAG00000000264,ENSJJAG00000013732,ENSJJAG00000019528,ENSJJAG00000011126,ENSJJAG00000002198,…
106	brown	TRUE	7.39682e-08	235	493	33	0.0669371	0.140426	GO:0022407	GO:BP	regulation of cell-cell adhesion	15050	6960	IMP,IMP,IDA IMP,IMP,IDA,IDA,IMP,IDA IMP,IMP,IDA IMP,IMP,IEP,IMP,IMP,IMP,IMP,IMP,IDA,IDA,IMP,IDA,IDA IMP IGI,IDA,IMP,IMP IGI,IMP,IDA,IDA,IMP,IDA,IDA IMP,IDA,IMP	ENSJJAG00000023713,ENSJJAG00000002198,ENSJJAG00000016316,ENSJJAG00000010663,ENSJJAG00000015687,ENSJJAG00000015862,ENSJJAG00000007889,ENSJJAG00000000813,ENSJJAG00000000182,ENSJJAG00000016496,ENSJJAG00000011914,ENSJJAG00000019221,ENSJJAG00000006974,ENSJJAG00000021935,ENSJJAG00000017617,ENSJJAG00000013180,ENSJJAG00000005584,ENSJJAG00000012081,ENSJJAG00000011061,ENSJJAG00000011199,ENSJJAG00000012028,…
107	brown	TRUE	9.79533e-08	114	493	23	0.0466531	0.201754	GO:1903039	GO:BP	positive regulation of leukocyte cell-cell adhesion	15050	23786	IMP,IMP,IDA,IMP,IMP,IMP,IMP,IMP,IMP,IMP,IMP,IDA,IMP,IDA IMP IGI,IDA,IMP,IMP IGI,IDA,IMP,IDA,IDA IMP,IDA,IMP	ENSJJAG00000023713,ENSJJAG00000002198,ENSJJAG00000015687,ENSJJAG00000007889,ENSJJAG00000000182,ENSJJAG00000011914,ENSJJAG00000006974,ENSJJAG00000021935,ENSJJAG00000017617,ENSJJAG00000013180,ENSJJAG00000005584,ENSJJAG00000011061,ENSJJAG00000011199,ENSJJAG00000021120,ENSJJAG00000014422,ENSJJAG00000017281,ENSJJAG00000004667,ENSJJAG00000007645,ENSJJAG00000014951,ENSJJAG00000015456,ENSJJAG00000023880,…
108	brown	TRUE	1.33555e-07	174	493	28	0.0567951	0.16092	GO:0009615	GO:BP	response to virus	15050	3618	IDA,IMP,IMP,IEA,IDA,IDA IMP,IEP,IMP,IEP,IMP,IMP,IDA IMP,IMP,IDA,IDA,IMP IEA,IDA IEA,IDA,IDA,IDA IEP,IEP,IDA IMP,IDA,IDA,IDA,IMP,IEP,IMP	ENSJJAG00000016755,ENSJJAG00000011126,ENSJJAG00000010663,ENSJJAG00000024328,ENSJJAG00000016280,ENSJJAG00000023599,ENSJJAG00000000813,ENSJJAG00000000182,ENSJJAG00000023623,ENSJJAG00000005807,ENSJJAG00000010957,ENSJJAG00000010531,ENSJJAG00000016562,ENSJJAG00000021935,ENSJJAG00000014154,ENSJJAG00000021076,ENSJJAG00000003676,ENSJJAG00000019525,ENSJJAG00000011373,ENSJJAG00000020115,ENSJJAG00000011133,…
109	brown	TRUE	1.34797e-07	85	493	20	0.040568	0.235294	GO:0002819	GO:BP	regulation of adaptive immune response	15050	1348	IDA,IDA,IMP,IDA,IMP,IDA IMP,IMP,IMP,IMP,IMP,IMP,IMP,IDA,IMP,IMP,IMP,IDA,IEA,IMP IGI,IMP	ENSJJAG00000019528,ENSJJAG00000015687,ENSJJAG00000007889,ENSJJAG00000023599,ENSJJAG00000024349,ENSJJAG00000000813,ENSJJAG00000011914,ENSJJAG00000010813,ENSJJAG00000023490,ENSJJAG00000021935,ENSJJAG00000005584,ENSJJAG00000011061,ENSJJAG00000019525,ENSJJAG00000018752,ENSJJAG00000010449,ENSJJAG00000017441,ENSJJAG00000007645,ENSJJAG00000000979,ENSJJAG00000016724,ENSJJAG00000012369
110	brown	TRUE	1.35361e-07	374	493	42	0.0851927	0.112299	GO:0071345	GO:BP	cellular response to cytokine stimulus	15050	17543	IDA IMP,IPI,IDA IMP,IEA,IDA IEA,IEP,IDA,IEA,IDA IEP,IDA,IDA IEP,IMP,IMP,IDA,IMP,IDA,IDA,IEA,IMP,IEA,IGI,IDA IMP,IEP,IDA IMP IEA,IDA IMP,IDA IMP,IDA,IDA,IMP,IMP,IEP,IMP,IMP,IDA,IDA IEA,IDA,IDA,IDA,IEA,IDA IEA,IEP,IDA	ENSJJAG00000004618,ENSJJAG00000013732,ENSJJAG00000019528,ENSJJAG00000011126,ENSJJAG00000002198,ENSJJAG00000010400,ENSJJAG00000019514,ENSJJAG00000024328,ENSJJAG00000015984,ENSJJAG00000016280,ENSJJAG00000002928,ENSJJAG00000023599,ENSJJAG00000020998,ENSJJAG00000000182,ENSJJAG00000011914,ENSJJAG00000019221,ENSJJAG00000021935,ENSJJAG00000021642,ENSJJAG00000013180,ENSJJAG00000010176,ENSJJAG00000011061,…
111	brown	TRUE	1.43702e-07	116	493	23	0.0466531	0.198276	GO:0002699	GO:BP	positive regulation of immune effector process	15050	1235	IMP,IDA,IMP,IGI,IMP,IDA,IMP,IMP,IGI,IDA IMP,IMP,IMP,IMP IGI,IMP,IMP,IDA,IDA,IDA,IDA IMP,IMP,IDA IGI,IGI,IDA	ENSJJAG00000023366,ENSJJAG00000019528,ENSJJAG00000010878,ENSJJAG00000019514,ENSJJAG00000012485,ENSJJAG00000015687,ENSJJAG00000007889,ENSJJAG00000024349,ENSJJAG00000023634,ENSJJAG00000000813,ENSJJAG00000011914,ENSJJAG00000019221,ENSJJAG00000021935,ENSJJAG00000017617,ENSJJAG00000005584,ENSJJAG00000021076,ENSJJAG00000019525,ENSJJAG00000011199,ENSJJAG00000017441,ENSJJAG00000004667,ENSJJAG00000007645,…
112	brown	TRUE	1.58594e-07	1376	493	94	0.190669	0.068314	GO:0007166	GO:BP	cell surface receptor signaling pathway	15050	2793	IGI,IMP,IGI,IDA,IDA,IEA,IDA IMP,IEA,IMP,IPI,IDA IMP,IDA IEA,IDA IMP IEA,IDA IMP,IEA,IEA,IMP,IDA,IMP,IMP,IDA,IMP,IMP,IGI,IMP,IDA,IDA,IMP,IMP IEA,IDA IMP IEA,IDA IMP,IDA IMP,IMP,IMP,IGI,IGI,IEA,IDA IMP IGI IEA,IDA,IDA,IEA,IDA IMP IGI,IMP,IDA,IEA,IDA IGI,IMP,IGI,IEA,IDA IMP,IGI,IDA IEA,IMP,IDA IMP IGI,IDA,IDA IMP IEA,IDA IMP,IDA IMP,IMP,IDA,IEA,IDA,IDA,IGI,IMP IGI,IMP,IMP,IDA,IDA IMP,IMP IEA,IEA,IDA…	ENSJJAG00000020109,ENSJJAG00000020942,ENSJJAG00000005502,ENSJJAG00000023713,ENSJJAG00000013501,ENSJJAG00000011221,ENSJJAG00000004618,ENSJJAG00000017824,ENSJJAG00000013047,ENSJJAG00000013732,ENSJJAG00000019528,ENSJJAG00000011126,ENSJJAG00000002198,ENSJJAG00000012492,ENSJJAG00000016416,ENSJJAG00000023470,ENSJJAG00000000683,ENSJJAG00000019514,ENSJJAG00000012674,ENSJJAG00000021438,ENSJJAG00000015862,…
113	brown	TRUE	1.59163e-07	139	493	25	0.0507099	0.179856	GO:0022409	GO:BP	positive regulation of cell-cell adhesion	15050	6962	IMP,IMP,IDA,IMP,IMP,IMP,IMP,IMP,IMP,IMP,IMP,IDA,IDA,IMP,IDA,IDA IMP IGI,IDA,IMP,IMP IGI,IDA,IMP,IDA,IDA IMP,IDA,IMP	ENSJJAG00000023713,ENSJJAG00000002198,ENSJJAG00000015687,ENSJJAG00000007889,ENSJJAG00000000182,ENSJJAG00000011914,ENSJJAG00000006974,ENSJJAG00000021935,ENSJJAG00000017617,ENSJJAG00000013180,ENSJJAG00000005584,ENSJJAG00000012081,ENSJJAG00000011061,ENSJJAG00000011199,ENSJJAG00000012028,ENSJJAG00000021120,ENSJJAG00000014422,ENSJJAG00000017281,ENSJJAG00000004667,ENSJJAG00000007645,ENSJJAG00000014951,…
114	brown	TRUE	2.4572e-07	3495	493	181	0.36714	0.0517883	GO:0032501	GO:BP	multicellular organismal process	15050	8031	IMP,IMP,IMP IGI,IMP,IMP,IMP IGI,IMP,IEA,IMP,IDA IMP,IMP,IMP IGI,IMP IGI,IMP,IDA IMP,IDA IMP IGI,IMP,IDA IMP,IDA IMP,IMP,IDA IMP,IDA,IMP,IMP,IGI,IDA IMP,IDA IMP,IMP,IDA IMP,IMP,IMP,IDA IMP IGI,IMP IEA,IDA IMP IGI,IMP IGI,IEA,IMP,IDA,IMP,IMP,IDA IMP,IMP,IDA IMP,IDA IMP,IDA IMP,IDA,IMP,IMP,IMP,IMP IGI,IMP,IDA IMP,IDA IMP,IEA,IMP,IDA IMP IGI,IMP,IDA,IMP IGI,IMP IGI,IMP IGI,IDA,IDA IMP,IMP,IMP,IDA,IGI…	ENSJJAG00000020109,ENSJJAG00000020942,ENSJJAG00000005502,ENSJJAG00000023713,ENSJJAG00000000542,ENSJJAG00000013501,ENSJJAG00000023366,ENSJJAG00000017824,ENSJJAG00000022430,ENSJJAG00000024387,ENSJJAG00000016195,ENSJJAG00000013047,ENSJJAG00000007998,ENSJJAG00000013732,ENSJJAG00000019528,ENSJJAG00000011126,ENSJJAG00000002198,ENSJJAG00000012492,ENSJJAG00000010878,ENSJJAG00000010400,ENSJJAG00000016316,…
115	brown	TRUE	2.47371e-07	6305	493	281	0.56998	0.0445678	GO:0065007	GO:BP	biological regulation	15050	16811	IDA,IDA IEA,IDA IMP IGI,IGI,IMP,IDA IMP IGI IEA,IDA IMP,IDA IMP,IMP,IMP,IDA,IDA IMP IGI,IEA,IEA,IDA,IDA IMP,IDA IMP IGI,IEA,IDA IEA,IDA IMP IEA,IDA IMP IGI,IDA IMP,IEA,IEA,IMP,IMP,IMP,IDA IMP,IDA IMP IEA,IPI IMP,IDA IMP IEA,IDA IMP IGI IEA,IDA IMP IEA,IDA IMP IEA,IDA IMP IEA,IDA IMP,IEA,IEA,IDA IMP IEA,IDA IMP IGI,IMP,IDA,IMP,IMP,IDA IEA,IDA IGI IEA,IDA IMP IEA,IDA IMP,IDA IMP IEA,IEA,IMP,IDA IMP…	ENSJJAG00000014203,ENSJJAG00000022507,ENSJJAG00000020109,ENSJJAG00000016198,ENSJJAG00000020942,ENSJJAG00000005502,ENSJJAG00000023713,ENSJJAG00000000542,ENSJJAG00000022884,ENSJJAG00000023598,ENSJJAG00000022338,ENSJJAG00000013501,ENSJJAG00000010582,ENSJJAG00000011221,ENSJJAG00000023953,ENSJJAG00000004618,ENSJJAG00000023366,ENSJJAG00000006532,ENSJJAG00000017824,ENSJJAG00000022430,ENSJJAG00000024387,…
116	brown	TRUE	2.54804e-07	166	493	27	0.0547667	0.162651	GO:0002833	GO:BP	positive regulation of response to biotic stimulus	15050	1362	IDA IMP,IDA IMP,IDA,IMP,IMP,IGI,IDA IMP,IDA IMP,IMP,IDA,IDA,IEA,IDA,IMP,IDA,IMP,IMP IEA,IDA IEA,IDA IMP,IGI IEA,IMP,IEA,IDA,IMP,IDA,IEA,IDA IEA	ENSJJAG00000011126,ENSJJAG00000012492,ENSJJAG00000010878,ENSJJAG00000002928,ENSJJAG00000023599,ENSJJAG00000023634,ENSJJAG00000021421,ENSJJAG00000011914,ENSJJAG00000019221,ENSJJAG00000014646,ENSJJAG00000012764,ENSJJAG00000021605,ENSJJAG00000017713,ENSJJAG00000017617,ENSJJAG00000012081,ENSJJAG00000014154,ENSJJAG00000021076,ENSJJAG00000003676,ENSJJAG00000017441,ENSJJAG00000017107,ENSJJAG00000019182,…
117	brown	TRUE	2.64227e-07	154	493	26	0.0527383	0.168831	GO:0045089	GO:BP	positive regulation of innate immune response	15050	11962	IDA IMP,IDA IMP,IDA,IMP,IMP,IGI,IDA IMP,IDA IMP,IMP,IDA,IDA,IEA,IDA,IMP,IMP,IMP IEA,IDA IEA,IDA IMP,IEA,IMP,IEA,IDA,IMP,IDA,IEA,IDA IEA	ENSJJAG00000011126,ENSJJAG00000012492,ENSJJAG00000010878,ENSJJAG00000002928,ENSJJAG00000023599,ENSJJAG00000023634,ENSJJAG00000021421,ENSJJAG00000011914,ENSJJAG00000019221,ENSJJAG00000014646,ENSJJAG00000012764,ENSJJAG00000021605,ENSJJAG00000017713,ENSJJAG00000017617,ENSJJAG00000014154,ENSJJAG00000021076,ENSJJAG00000003676,ENSJJAG00000017441,ENSJJAG00000017107,ENSJJAG00000019182,ENSJJAG00000000513,…
118	brown	TRUE	2.69428e-07	88	493	20	0.040568	0.227273	GO:0046631	GO:BP	alpha-beta T cell activation	15050	12978	IMP,IMP,IDA IMP,IMP,IDA IMP,IMP,IMP,IMP,IMP,IMP,IMP,IMP,IMP,IDA,IMP,IDA,IGI,IMP,IMP,IMP	ENSJJAG00000019528,ENSJJAG00000002198,ENSJJAG00000015687,ENSJJAG00000007889,ENSJJAG00000000813,ENSJJAG00000000182,ENSJJAG00000011914,ENSJJAG00000006974,ENSJJAG00000010957,ENSJJAG00000021935,ENSJJAG00000013180,ENSJJAG00000005958,ENSJJAG00000005584,ENSJJAG00000017013,ENSJJAG00000019182,ENSJJAG00000021120,ENSJJAG00000004667,ENSJJAG00000017630,ENSJJAG00000023880,ENSJJAG00000014593
119	brown	TRUE	6.02328e-07	102	493	21	0.0425963	0.205882	GO:0006909	GO:BP	phagocytosis	15050	2615	IEA,IMP,IMP,IMP,IMP,IGI,IDA,IDA IGI,IMP,IMP,IMP,IMP,IMP,IMP,IMP,IMP,IMP,IMP,IMP IEA,IMP,IMP	ENSJJAG00000011052,ENSJJAG00000004618,ENSJJAG00000000683,ENSJJAG00000015687,ENSJJAG00000024349,ENSJJAG00000023634,ENSJJAG00000000182,ENSJJAG00000021935,ENSJJAG00000019790,ENSJJAG00000013180,ENSJJAG00000005958,ENSJJAG00000005584,ENSJJAG00000023800,ENSJJAG00000017441,ENSJJAG00000022546,ENSJJAG00000018879,ENSJJAG00000004667,ENSJJAG00000007645,ENSJJAG00000014951,ENSJJAG00000019812,ENSJJAG00000005190
120	brown	TRUE	1.04278e-06	176	493	27	0.0547667	0.153409	GO:0019221	GO:BP	cytokine-mediated signaling pathway	15050	5899	IDA IMP,IPI,IDA IMP,IEA,IDA IEA,IDA,IMP,IDA,IMP,IDA,IDA,IEA,IMP,IEA,IGI,IDA IMP,IDA IMP IEA,IDA IMP,IMP,IDA,IMP,IMP,IDA,IDA IEA,IDA,IDA,IDA	ENSJJAG00000004618,ENSJJAG00000013732,ENSJJAG00000019528,ENSJJAG00000011126,ENSJJAG00000002198,ENSJJAG00000019514,ENSJJAG00000023599,ENSJJAG00000000182,ENSJJAG00000011914,ENSJJAG00000019221,ENSJJAG00000021935,ENSJJAG00000021642,ENSJJAG00000013180,ENSJJAG00000010176,ENSJJAG00000011061,ENSJJAG00000014154,ENSJJAG00000022296,ENSJJAG00000011199,ENSJJAG00000020115,ENSJJAG00000012029,ENSJJAG00000022056,…
121	brown	TRUE	1.55255e-06	292	493	35	0.0709939	0.119863	GO:0006954	GO:BP	inflammatory response	15050	2643	IMP,IMP,IMP,IDA,IDA IMP,IMP,IMP,IMP IEA,IDA IMP,IGI,IMP IGI IEA,IDA,IEA,IMP,IMP,IMP,IDA IMP IEA,IEA,IEA,IGI,IMP,IMP,IDA IMP,IMP,IDA,IDA,IEA,IMP,IMP,IDA,IDA,IEA,IDA IGI IEA,IMP,IEA	ENSJJAG00000013047,ENSJJAG00000013732,ENSJJAG00000011126,ENSJJAG00000019514,ENSJJAG00000012485,ENSJJAG00000015687,ENSJJAG00000002928,ENSJJAG00000024349,ENSJJAG00000021421,ENSJJAG00000016238,ENSJJAG00000010813,ENSJJAG00000024384,ENSJJAG00000021605,ENSJJAG00000004614,ENSJJAG00000017617,ENSJJAG00000001652,ENSJJAG00000005584,ENSJJAG00000006289,ENSJJAG00000003676,ENSJJAG00000022032,ENSJJAG00000024069,…
122	brown	TRUE	1.57947e-06	2893	493	155	0.314402	0.0535776	GO:0048522	GO:BP	positive regulation of cellular process	15050	13543	IDA,IDA,IGI,IMP,IDA IMP IGI IEA,IMP,IMP,IMP,IMP,IEA,IMP,IMP,IMP,IMP,IDA IMP,IMP,IDA,IDA,IMP,IMP,IDA IMP,IDA,IDA,IDA,IDA,IDA IMP,IDA IMP,IDA IMP,IDA,IDA,IDA IMP,IMP,IDA IMP,IDA IMP,IGI,IDA IMP,IDA IMP,IDA IMP,IDA IMP,IDA IMP IEA,IDA IMP,IDA IMP,IDA IMP,IDA,IDA IMP IEA,IDA IMP,IDA IMP,IGI,IMP IGI,IMP IGI,IDA,IDA IMP,IMP IGI,IMP,IDA,IDA,IDA IMP,IDA,IDA,IDA IMP,IMP,IMP IGI,IDA,IDA,IDA,IDA,IDA IEA,IMP…	ENSJJAG00000022507,ENSJJAG00000020109,ENSJJAG00000016198,ENSJJAG00000020942,ENSJJAG00000005502,ENSJJAG00000023713,ENSJJAG00000013501,ENSJJAG00000004618,ENSJJAG00000023366,ENSJJAG00000017824,ENSJJAG00000022430,ENSJJAG00000024387,ENSJJAG00000016755,ENSJJAG00000009933,ENSJJAG00000007998,ENSJJAG00000019528,ENSJJAG00000011126,ENSJJAG00000023224,ENSJJAG00000002198,ENSJJAG00000012492,ENSJJAG00000010878,…
123	brown	TRUE	2.07039e-06	265	493	33	0.0669371	0.124528	GO:0009617	GO:BP	response to bacterium	15050	3620	IDA IEA,IDA IMP,IDA IMP,IDA IMP,IDA IMP,IDA,IEP,IEP,IDA,IEP,IMP,IMP,IMP,IEA,IDA,IGI,IDA,IGI,IDA IMP,IDA IMP,IEP,IMP IEP,IMP,IMP IGI,IDA,IDA,IMP,IMP,IDA,IMP,IEP,IMP,IMP	ENSJJAG00000016568,ENSJJAG00000012492,ENSJJAG00000010878,ENSJJAG00000019514,ENSJJAG00000012485,ENSJJAG00000016280,ENSJJAG00000002928,ENSJJAG00000024349,ENSJJAG00000014659,ENSJJAG00000021915,ENSJJAG00000011914,ENSJJAG00000019221,ENSJJAG00000010813,ENSJJAG00000021605,ENSJJAG00000002665,ENSJJAG00000001652,ENSJJAG00000012081,ENSJJAG00000019502,ENSJJAG00000010935,ENSJJAG00000017441,ENSJJAG00000011373,…
124	brown	TRUE	2.66335e-06	10	493	8	0.0162272	0.8	GO:0002455	GO:BP	humoral immune response mediated by circulating immunoglobulin	15050	996	IEA,IDA,IDA IMP IEA,IMP,IMP,IEA,IEA,IMP	ENSJJAG00000017879,ENSJJAG00000012870,ENSJJAG00000016238,ENSJJAG00000021935,ENSJJAG00000017441,ENSJJAG00000015111,ENSJJAG00000016716,ENSJJAG00000017630
125	brown	TRUE	3.3943e-06	185	493	27	0.0547667	0.145946	GO:0050900	GO:BP	leukocyte migration	15050	14095	IMP,IMP,IDA IMP,IGI,IDA IMP,IMP,IDA,IMP IGI,IDA IMP IEA,IGI,IDA,IGI,IDA,IMP,IDA IMP,IDA IEA,IMP IEP,IDA,IEA,IDA,IMP,IDA,IMP IEA,IDA,IDA,IDA IMP,IGI	ENSJJAG00000023366,ENSJJAG00000000683,ENSJJAG00000015687,ENSJJAG00000023634,ENSJJAG00000000813,ENSJJAG00000019221,ENSJJAG00000024384,ENSJJAG00000001652,ENSJJAG00000005584,ENSJJAG00000022032,ENSJJAG00000024069,ENSJJAG00000022296,ENSJJAG00000011199,ENSJJAG00000017441,ENSJJAG00000020115,ENSJJAG00000012250,ENSJJAG00000014180,ENSJJAG00000012028,ENSJJAG00000004498,ENSJJAG00000004667,ENSJJAG00000000963,…
126	brown	TRUE	4.21488e-06	744	493	60	0.121704	0.0806452	GO:0080134	GO:BP	regulation of response to stress	15050	18808	IMP,IDA,IMP,IDA IMP,IEA,IDA IMP,IDA IMP,IMP,IDA,IDA IMP,IDA IMP,IMP,IEA,IMP,IMP,IMP,IGI,IMP,IDA IMP,IMP,IDA IMP,IDA IMP,IMP IGI,IDA,IDA,IDA,IEA,IDA,IMP,IMP,IDA IMP,IMP,IDA,IMP,IMP,IMP IEA,IDA IEA,IDA,IGI,IDA IMP,IDA IMP,IMP,IEA,IMP,IEA,IMP,IMP,IDA,IMP,IDA,IMP,IDA,IMP,IDA,IDA IGI,IDA,IMP,IEA,IDA IMP IEA,IDA	ENSJJAG00000005502,ENSJJAG00000016755,ENSJJAG00000013047,ENSJJAG00000011126,ENSJJAG00000002198,ENSJJAG00000012492,ENSJJAG00000010878,ENSJJAG00000010663,ENSJJAG00000019514,ENSJJAG00000012485,ENSJJAG00000015687,ENSJJAG00000012674,ENSJJAG00000024328,ENSJJAG00000002928,ENSJJAG00000023599,ENSJJAG00000024349,ENSJJAG00000023634,ENSJJAG00000020998,ENSJJAG00000021421,ENSJJAG00000000182,ENSJJAG00000011914,…
127	brown	TRUE	5.12702e-06	162	493	25	0.0507099	0.154321	GO:1902105	GO:BP	regulation of leukocyte differentiation	15050	23039	IMP,IEA,IMP,IMP,IMP,IDA,IMP,IMP,IDA IMP,IDA IMP,IMP,IMP,IDA,IMP,IMP,IMP,IMP,IDA,IMP,IDA,IDA IMP,IMP,IMP IGI,IDA,IMP	ENSJJAG00000000542,ENSJJAG00000017824,ENSJJAG00000013047,ENSJJAG00000002198,ENSJJAG00000010663,ENSJJAG00000015687,ENSJJAG00000021612,ENSJJAG00000007889,ENSJJAG00000000813,ENSJJAG00000000182,ENSJJAG00000011914,ENSJJAG00000019221,ENSJJAG00000012870,ENSJJAG00000006974,ENSJJAG00000021935,ENSJJAG00000017617,ENSJJAG00000013180,ENSJJAG00000019893,ENSJJAG00000005584,ENSJJAG00000013777,ENSJJAG00000011199,…
128	brown	TRUE	5.7312e-06	103	493	20	0.040568	0.194175	GO:0045619	GO:BP	regulation of lymphocyte differentiation	15050	12170	IMP,IEA,IMP,IMP,IMP,IDA,IMP,IDA IMP,IDA IMP,IMP,IMP,IMP,IMP,IMP,IMP,IMP,IMP,IMP IGI,IDA,IMP	ENSJJAG00000000542,ENSJJAG00000017824,ENSJJAG00000013047,ENSJJAG00000002198,ENSJJAG00000010663,ENSJJAG00000015687,ENSJJAG00000007889,ENSJJAG00000000813,ENSJJAG00000000182,ENSJJAG00000011914,ENSJJAG00000019221,ENSJJAG00000006974,ENSJJAG00000021935,ENSJJAG00000017617,ENSJJAG00000013180,ENSJJAG00000005584,ENSJJAG00000011199,ENSJJAG00000004667,ENSJJAG00000015456,ENSJJAG00000023880
129	brown	TRUE	8.64136e-06	47	493	14	0.0283976	0.297872	GO:0050871	GO:BP	positive regulation of B cell activation	15050	14072	IMP,IMP,IDA IMP,IMP,IMP,IMP,IDA IMP,IMP,IDA,IMP,IDA,IMP,IMP,IMP	ENSJJAG00000007889,ENSJJAG00000000813,ENSJJAG00000011604,ENSJJAG00000019221,ENSJJAG00000021935,ENSJJAG00000013180,ENSJJAG00000011061,ENSJJAG00000022151,ENSJJAG00000019525,ENSJJAG00000011199,ENSJJAG00000017441,ENSJJAG00000011003,ENSJJAG00000004667,ENSJJAG00000023880
130	brown	TRUE	8.64136e-06	47	493	14	0.0283976	0.297872	GO:0002275	GO:BP	myeloid cell activation involved in immune response	15050	825	IMP,IDA,IEA,IDA,IMP,IMP,IMP,IMP,IMP,IMP,IMP,IDA,IGI,IDA	ENSJJAG00000023366,ENSJJAG00000011126,ENSJJAG00000017770,ENSJJAG00000021421,ENSJJAG00000019221,ENSJJAG00000017617,ENSJJAG00000005958,ENSJJAG00000001652,ENSJJAG00000005584,ENSJJAG00000018879,ENSJJAG00000004667,ENSJJAG00000018481,ENSJJAG00000011691,ENSJJAG00000019812
131	brown	TRUE	9.4859e-06	11	493	8	0.0162272	0.727273	GO:0002577	GO:BP	regulation of antigen processing and presentation	15050	1116	IDA,IDA,IMP,IMP,IDA,IMP,IDA,IMP	ENSJJAG00000000542,ENSJJAG00000022338,ENSJJAG00000010878,ENSJJAG00000010663,ENSJJAG00000011199,ENSJJAG00000017441,ENSJJAG00000019548,ENSJJAG00000012369
132	brown	TRUE	1.12324e-05	75	493	17	0.0344828	0.226667	GO:0002822	GO:BP	regulation of adaptive immune response based on somatic recombination of immune receptors built from immunoglobulin superfamily domains	15050	1351	IDA,IDA,IMP,IMP,IDA IMP,IMP,IMP,IMP,IMP,IMP,IMP,IDA,IMP,IMP,IDA,IMP IGI,IMP	ENSJJAG00000019528,ENSJJAG00000015687,ENSJJAG00000007889,ENSJJAG00000024349,ENSJJAG00000000813,ENSJJAG00000011914,ENSJJAG00000010813,ENSJJAG00000023490,ENSJJAG00000021935,ENSJJAG00000005584,ENSJJAG00000011061,ENSJJAG00000019525,ENSJJAG00000018752,ENSJJAG00000017441,ENSJJAG00000007645,ENSJJAG00000016724,ENSJJAG00000012369
133	brown	TRUE	1.34702e-05	86	493	18	0.0365112	0.209302	GO:0045580	GO:BP	regulation of T cell differentiation	15050	12131	IMP,IMP,IMP,IMP,IDA,IMP,IDA IMP,IMP,IMP,IMP,IMP,IMP,IMP,IMP,IMP,IMP IGI,IDA,IMP	ENSJJAG00000000542,ENSJJAG00000013047,ENSJJAG00000002198,ENSJJAG00000010663,ENSJJAG00000015687,ENSJJAG00000007889,ENSJJAG00000000813,ENSJJAG00000000182,ENSJJAG00000011914,ENSJJAG00000006974,ENSJJAG00000021935,ENSJJAG00000017617,ENSJJAG00000013180,ENSJJAG00000005584,ENSJJAG00000011199,ENSJJAG00000004667,ENSJJAG00000015456,ENSJJAG00000023880
134	brown	TRUE	1.65764e-05	21	493	10	0.020284	0.47619	GO:0046633	GO:BP	alpha-beta T cell proliferation	15050	12980	IMP,IMP,IMP,IMP,IMP,IMP,IDA,IGI,IMP,IMP	ENSJJAG00000000182,ENSJJAG00000011914,ENSJJAG00000006974,ENSJJAG00000021935,ENSJJAG00000005958,ENSJJAG00000005584,ENSJJAG00000021120,ENSJJAG00000004667,ENSJJAG00000023880,ENSJJAG00000014593
135	brown	TRUE	1.69207e-05	27	493	11	0.0223124	0.407407	GO:0032743	GO:BP	positive regulation of interleukin-2 production	15050	8211	IDA,IDA,IMP,IMP,IMP,IGI,IMP,IDA,IDA,IMP,IMP	ENSJJAG00000015687,ENSJJAG00000015862,ENSJJAG00000021612,ENSJJAG00000007889,ENSJJAG00000011914,ENSJJAG00000021935,ENSJJAG00000005584,ENSJJAG00000019182,ENSJJAG00000021120,ENSJJAG00000007645,ENSJJAG00000023880
136	brown	TRUE	2.16734e-05	50	493	14	0.0283976	0.28	GO:0002456	GO:BP	T cell mediated immunity	15050	997	IDA,IMP,IMP,IDA,IMP,IDA,IMP,IMP,IMP,IMP,IMP,IDA,IDA,IMP	ENSJJAG00000019528,ENSJJAG00000000683,ENSJJAG00000007889,ENSJJAG00000000813,ENSJJAG00000010813,ENSJJAG00000005807,ENSJJAG00000021935,ENSJJAG00000012531,ENSJJAG00000005584,ENSJJAG00000023800,ENSJJAG00000017441,ENSJJAG00000014180,ENSJJAG00000007645,ENSJJAG00000012369
137	brown	TRUE	3.1821e-05	43	493	13	0.0263692	0.302326	GO:0032663	GO:BP	regulation of interleukin-2 production	15050	8133	IDA,IDA,IMP,IMP,IMP,IMP,IGI,IMP,IMP,IDA,IDA,IMP,IMP	ENSJJAG00000015687,ENSJJAG00000015862,ENSJJAG00000021612,ENSJJAG00000007889,ENSJJAG00000000813,ENSJJAG00000011914,ENSJJAG00000021935,ENSJJAG00000005584,ENSJJAG00000017441,ENSJJAG00000019182,ENSJJAG00000021120,ENSJJAG00000007645,ENSJJAG00000023880
138	brown	TRUE	3.1821e-05	43	493	13	0.0263692	0.302326	GO:0032623	GO:BP	interleukin-2 production	15050	8094	IDA,IDA,IMP,IMP,IMP,IMP,IGI,IMP,IMP,IDA,IDA,IMP,IMP	ENSJJAG00000015687,ENSJJAG00000015862,ENSJJAG00000021612,ENSJJAG00000007889,ENSJJAG00000000813,ENSJJAG00000011914,ENSJJAG00000021935,ENSJJAG00000005584,ENSJJAG00000017441,ENSJJAG00000019182,ENSJJAG00000021120,ENSJJAG00000007645,ENSJJAG00000023880
139	brown	TRUE	4.18929e-05	5641	493	250	0.507099	0.0443184	GO:0050794	GO:BP	regulation of cellular process	15050	14008	IDA,IDA IEA,IDA IMP IGI,IGI,IMP,IDA IMP IGI IEA,IDA IMP,IMP,IDA IMP,IEA,IEA,IDA,IDA IMP,IMP IGI,IEA,IDA IEA,IDA IMP IEA,IDA IMP IGI,IDA IMP,IEA,IEA,IMP,IMP,IDA IMP,IDA IMP IEA,IPI,IDA IMP IEA,IDA IMP IEA,IDA IMP IEA,IDA IMP IEA,IDA IMP IEA,IDA IMP,IEA,IEA,IDA IMP IEA,IDA IMP IGI,IMP,IDA,IMP,IMP,IDA IEA,IDA IEA,IDA IMP IEA,IDA IMP,IDA IMP IEA,IMP,IDA IMP IEA,IDA,IDA,IDA IMP IEA,IMP,IMP,IDA IMP IEA…	ENSJJAG00000014203,ENSJJAG00000022507,ENSJJAG00000020109,ENSJJAG00000016198,ENSJJAG00000020942,ENSJJAG00000005502,ENSJJAG00000023713,ENSJJAG00000000542,ENSJJAG00000013501,ENSJJAG00000010582,ENSJJAG00000011221,ENSJJAG00000023953,ENSJJAG00000004618,ENSJJAG00000023366,ENSJJAG00000006532,ENSJJAG00000017824,ENSJJAG00000022430,ENSJJAG00000024387,ENSJJAG00000016755,ENSJJAG00000022960,ENSJJAG00000002202,…
140	brown	TRUE	7.1937e-05	118	493	20	0.040568	0.169492	GO:0002440	GO:BP	production of molecular mediator of immune response	15050	981	IDA,IMP,IGI,IMP,IMP,IDA IMP,IMP,IDA,IMP IGI,IMP,IMP,IDA,IDA,IMP,IDA,IDA IMP,IMP,IMP,IDA,IMP	ENSJJAG00000019528,ENSJJAG00000010878,ENSJJAG00000019514,ENSJJAG00000012485,ENSJJAG00000007889,ENSJJAG00000000813,ENSJJAG00000011914,ENSJJAG00000018109,ENSJJAG00000010813,ENSJJAG00000021935,ENSJJAG00000005584,ENSJJAG00000021076,ENSJJAG00000019525,ENSJJAG00000018752,ENSJJAG00000011199,ENSJJAG00000017441,ENSJJAG00000004667,ENSJJAG00000020585,ENSJJAG00000007645,ENSJJAG00000016724
141	brown	TRUE	8.43507e-05	24	493	10	0.020284	0.416667	GO:0042088	GO:BP	T-helper 1 type immune response	15050	10531	IDA IMP,IDA,IDA,IMP,IMP,IMP,IDA,IDA,IMP,IMP	ENSJJAG00000019528,ENSJJAG00000015687,ENSJJAG00000000813,ENSJJAG00000011914,ENSJJAG00000023490,ENSJJAG00000005584,ENSJJAG00000017013,ENSJJAG00000007645,ENSJJAG00000017630,ENSJJAG00000016724
142	brown	TRUE	9.76475e-05	120	493	20	0.040568	0.166667	GO:0002218	GO:BP	activation of innate immune response	15050	771	IDA,IDA IMP,IDA,IMP,IDA,IDA IMP,IDA,IDA,IEA,IDA,IMP IEA,IDA IEA,IDA IMP,IEA,IMP,IEA,IDA,IMP,IEA,IDA IEA	ENSJJAG00000011126,ENSJJAG00000012492,ENSJJAG00000010878,ENSJJAG00000023599,ENSJJAG00000021421,ENSJJAG00000011914,ENSJJAG00000014646,ENSJJAG00000012764,ENSJJAG00000021605,ENSJJAG00000017713,ENSJJAG00000021076,ENSJJAG00000003676,ENSJJAG00000017441,ENSJJAG00000017107,ENSJJAG00000019182,ENSJJAG00000000513,ENSJJAG00000018033,ENSJJAG00000004667,ENSJJAG00000015438,ENSJJAG00000019224
143	brown	TRUE	0.000107989	86	493	17	0.0344828	0.197674	GO:0050851	GO:BP	antigen receptor-mediated signaling pathway	15050	14052	IDA,IEA,IMP,IMP,IDA IMP IGI IEA,IDA,IMP,IDA,IDA,IDA,IDA,IDA IMP,IDA,IMP,IDA,IMP,IMP	ENSJJAG00000023713,ENSJJAG00000017824,ENSJJAG00000011604,ENSJJAG00000011914,ENSJJAG00000021935,ENSJJAG00000019918,ENSJJAG00000022151,ENSJJAG00000007933,ENSJJAG00000012028,ENSJJAG00000021120,ENSJJAG00000023492,ENSJJAG00000004667,ENSJJAG00000020585,ENSJJAG00000005803,ENSJJAG00000015456,ENSJJAG00000012926,ENSJJAG00000023880
144	brown	TRUE	0.000125279	66	493	15	0.030426	0.227273	GO:0006959	GO:BP	humoral immune response	15050	2648	IDA IMP IEA,IEA,IDA,IDA IMP IEA,IMP,IMP,IDA IMP,IDA IMP,IEA,IEA,IGI,IMP,IEA,IMP IEA,IDA	ENSJJAG00000024349,ENSJJAG00000017879,ENSJJAG00000012870,ENSJJAG00000016238,ENSJJAG00000021935,ENSJJAG00000005584,ENSJJAG00000010935,ENSJJAG00000017441,ENSJJAG00000015111,ENSJJAG00000016716,ENSJJAG00000007645,ENSJJAG00000017630,ENSJJAG00000020383,ENSJJAG00000019955,ENSJJAG00000018941
145	brown	TRUE	0.000126231	98	493	18	0.0365112	0.183673	GO:0002695	GO:BP	negative regulation of leukocyte activation	15050	1231	IMP,IDA IMP,IMP,IDA,IDA,IEA,IDA IMP,IMP,IMP,IMP,IMP,IMP,IMP,IMP,IMP,IMP,IDA,IMP	ENSJJAG00000002198,ENSJJAG00000016316,ENSJJAG00000010663,ENSJJAG00000015687,ENSJJAG00000015862,ENSJJAG00000017770,ENSJJAG00000000813,ENSJJAG00000004622,ENSJJAG00000019221,ENSJJAG00000006974,ENSJJAG00000017713,ENSJJAG00000005584,ENSJJAG00000018752,ENSJJAG00000011199,ENSJJAG00000020585,ENSJJAG00000012421,ENSJJAG00000015456,ENSJJAG00000019812
146	brown	TRUE	0.000139311	19	493	9	0.0182556	0.473684	GO:0048002	GO:BP	antigen processing and presentation of peptide antigen	15050	13192	IDA,IDA IMP,IDA,IMP IEA,IDA,IDA,IMP,IDA,IDA	ENSJJAG00000023713,ENSJJAG00000000542,ENSJJAG00000012555,ENSJJAG00000022861,ENSJJAG00000022338,ENSJJAG00000013682,ENSJJAG00000011199,ENSJJAG00000020021,ENSJJAG00000019548
147	brown	TRUE	0.000148162	1701	493	100	0.20284	0.0587889	GO:0042221	GO:BP	response to chemical	15050	10621	IGI,IMP,IDA IMP,IDA IMP,IDA,IGI,IPI,IDA IMP,IEA,IDA,IDA IEA,IDA IMP,IMP,IEP,IMP,IDA,IDA,IDA IMP,IDA IMP,IMP,IEA,IDA IEP,IDA,IDA IEP,IMP,IGI,IDA IMP,IDA,IDA,IDA,IMP,IDA IMP,IDA IMP,IMP,IDA,IEA,IDA,IDA,IDA,IMP,IDA,IDA,IEA,IMP IGI,IMP,IMP,IMP IGI IEA,IDA IMP IEA,IEA,IEA,IDA,IMP IGI,IGI,IMP,IDA IMP,IMP,IDA IEP,IMP,IMP,IDA,IGI,IDA,IDA IMP IGI IEA,IDA IMP,IDA,IDA IMP,IDA IEA,IDA IMP IEA,IEA,IDA,IDA,IDA…	ENSJJAG00000020109,ENSJJAG00000005502,ENSJJAG00000004618,ENSJJAG00000023366,ENSJJAG00000016755,ENSJJAG00000013047,ENSJJAG00000013732,ENSJJAG00000019528,ENSJJAG00000011126,ENSJJAG00000023224,ENSJJAG00000002198,ENSJJAG00000012492,ENSJJAG00000010878,ENSJJAG00000010400,ENSJJAG00000022259,ENSJJAG00000020268,ENSJJAG00000019514,ENSJJAG00000012485,ENSJJAG00000015687,ENSJJAG00000012674,ENSJJAG00000024328,…
148	brown	TRUE	0.000158238	14	493	8	0.0162272	0.571429	GO:0002825	GO:BP	regulation of T-helper 1 type immune response	15050	1354	IDA,IDA,IDA,IMP,IMP,IMP,IDA,IMP	ENSJJAG00000019528,ENSJJAG00000015687,ENSJJAG00000000813,ENSJJAG00000011914,ENSJJAG00000023490,ENSJJAG00000005584,ENSJJAG00000007645,ENSJJAG00000016724
149	brown	TRUE	0.000178979	434	493	40	0.0811359	0.0921659	GO:0098609	GO:BP	cell-cell adhesion	15050	19855	IMP,IMP,IMP,IMP,IDA IMP,IMP,IDA,IDA,IMP,IMP IEA,IDA IMP,IMP,IDA IMP,IMP,IEP,IMP,IMP,IMP,IMP,IMP,IGI,IMP,IDA,IDA,IMP,IMP IEA,IDA,IDA IMP IGI,IDA,IMP,IDA IMP IGI,IMP,IDA,IDA,IMP,IDA,IMP,IDA IMP,IDA,IMP	ENSJJAG00000023713,ENSJJAG00000013501,ENSJJAG00000023366,ENSJJAG00000002198,ENSJJAG00000016316,ENSJJAG00000010663,ENSJJAG00000015687,ENSJJAG00000015862,ENSJJAG00000007889,ENSJJAG00000010114,ENSJJAG00000000813,ENSJJAG00000000182,ENSJJAG00000016496,ENSJJAG00000011914,ENSJJAG00000019221,ENSJJAG00000006974,ENSJJAG00000021935,ENSJJAG00000005757,ENSJJAG00000017617,ENSJJAG00000013180,ENSJJAG00000001652,…
150	brown	TRUE	0.000182861	112	493	19	0.0385396	0.169643	GO:0030595	GO:BP	leukocyte chemotaxis	15050	7227	IMP,IDA,IGI,IMP,IDA,IMP,IDA IMP IEA,IGI,IDA,IGI,IDA,IMP,IDA IMP,IDA IEA,IDA,IMP,IDA,IMP IEA,IDA	ENSJJAG00000023366,ENSJJAG00000015687,ENSJJAG00000023634,ENSJJAG00000019221,ENSJJAG00000024384,ENSJJAG00000001652,ENSJJAG00000005584,ENSJJAG00000022032,ENSJJAG00000024069,ENSJJAG00000022296,ENSJJAG00000011199,ENSJJAG00000017441,ENSJJAG00000020115,ENSJJAG00000012250,ENSJJAG00000004667,ENSJJAG00000000963,ENSJJAG00000007645,ENSJJAG00000014951,ENSJJAG00000005190
151	brown	TRUE	0.000209054	101	493	18	0.0365112	0.178218	GO:0002700	GO:BP	regulation of production of molecular mediator of immune response	15050	1236	IDA,IMP,IGI,IMP,IMP,IDA IMP,IMP,IMP IGI,IMP,IMP,IDA,IDA,IMP,IDA,IDA IMP,IMP,IDA,IMP	ENSJJAG00000019528,ENSJJAG00000010878,ENSJJAG00000019514,ENSJJAG00000012485,ENSJJAG00000007889,ENSJJAG00000000813,ENSJJAG00000011914,ENSJJAG00000010813,ENSJJAG00000021935,ENSJJAG00000005584,ENSJJAG00000021076,ENSJJAG00000019525,ENSJJAG00000018752,ENSJJAG00000011199,ENSJJAG00000017441,ENSJJAG00000004667,ENSJJAG00000007645,ENSJJAG00000016724
152	brown	TRUE	0.000213797	10	493	7	0.0141988	0.7	GO:0002827	GO:BP	positive regulation of T-helper 1 type immune response	15050	1356	IDA,IDA,IMP,IMP,IMP,IDA,IMP	ENSJJAG00000019528,ENSJJAG00000000813,ENSJJAG00000011914,ENSJJAG00000023490,ENSJJAG00000005584,ENSJJAG00000007645,ENSJJAG00000016724
153	brown	TRUE	0.000241747	69	493	15	0.030426	0.217391	GO:0002706	GO:BP	regulation of lymphocyte mediated immunity	15050	1242	IDA,IMP,IMP,IGI,IDA IMP,IMP,IMP,IMP,IMP,IDA,IMP,IMP,IDA,IMP,IMP	ENSJJAG00000019528,ENSJJAG00000007889,ENSJJAG00000024349,ENSJJAG00000023634,ENSJJAG00000000813,ENSJJAG00000010813,ENSJJAG00000021935,ENSJJAG00000017617,ENSJJAG00000005584,ENSJJAG00000019525,ENSJJAG00000018752,ENSJJAG00000017441,ENSJJAG00000007645,ENSJJAG00000016724,ENSJJAG00000012369
154	brown	TRUE	0.000250272	50	493	13	0.0263692	0.26	GO:0002824	GO:BP	positive regulation of adaptive immune response based on somatic recombination of immune receptors built from immunoglobulin superfamily domains	15050	1353	IDA,IMP,IMP,IDA IMP,IMP,IMP,IMP,IMP,IMP,IDA,IMP,IDA,IMP	ENSJJAG00000019528,ENSJJAG00000007889,ENSJJAG00000024349,ENSJJAG00000000813,ENSJJAG00000011914,ENSJJAG00000023490,ENSJJAG00000021935,ENSJJAG00000005584,ENSJJAG00000011061,ENSJJAG00000019525,ENSJJAG00000017441,ENSJJAG00000007645,ENSJJAG00000016724
155	brown	TRUE	0.000281319	240	493	28	0.0567951	0.116667	GO:0045785	GO:BP	positive regulation of cell adhesion	15050	12317	IMP,IMP,IDA,IMP,IGI,IMP,IMP,IMP,IMP,IDA,IMP,IMP,IMP,IDA,IDA,IMP,IMP,IDA IMP,IDA IMP IGI,IDA,IMP,IMP IGI,IDA,IMP,IDA,IDA IMP,IDA,IMP	ENSJJAG00000023713,ENSJJAG00000002198,ENSJJAG00000015687,ENSJJAG00000007889,ENSJJAG00000023634,ENSJJAG00000000182,ENSJJAG00000011914,ENSJJAG00000006974,ENSJJAG00000021935,ENSJJAG00000012590,ENSJJAG00000017617,ENSJJAG00000013180,ENSJJAG00000005584,ENSJJAG00000012081,ENSJJAG00000011061,ENSJJAG00000013777,ENSJJAG00000011199,ENSJJAG00000012028,ENSJJAG00000021120,ENSJJAG00000014422,ENSJJAG00000017281,…
156	brown	TRUE	0.000304446	1285	493	81	0.1643	0.063035	GO:0070887	GO:BP	cellular response to chemical stimulus	15050	17294	IGI,IMP,IDA IMP,IMP,IGI,IPI,IDA IMP,IEA,IDA IEA,IDA IMP,IMP,IEP,IMP,IDA,IDA,IDA IMP,IMP,IEA,IDA IEP,IDA,IDA IEP,IMP,IGI,IDA IMP,IDA,IDA,IDA IMP,IDA IMP,IMP,IDA,IDA,IDA,IDA,IMP,IDA,IDA,IEA,IMP,IMP,IMP IGI,IDA IMP IEA,IEA,IDA,IGI,IDA IMP,IEP,IDA,IGI,IDA,IDA IMP IGI IEA,IDA IMP,IDA,IDA IMP,IDA IMP,IDA,IDA IEP,IDA,IDA IMP,IMP IGI,IMP,IMP,IDA IEA,IEP,IMP,IDA IEP,IDA,IDA,IDA IMP,IMP,IMP,IMP,IDA IMP,IDA…	ENSJJAG00000020109,ENSJJAG00000005502,ENSJJAG00000004618,ENSJJAG00000023366,ENSJJAG00000013047,ENSJJAG00000013732,ENSJJAG00000019528,ENSJJAG00000011126,ENSJJAG00000002198,ENSJJAG00000012492,ENSJJAG00000010878,ENSJJAG00000010400,ENSJJAG00000022259,ENSJJAG00000020268,ENSJJAG00000019514,ENSJJAG00000015687,ENSJJAG00000012674,ENSJJAG00000024328,ENSJJAG00000015984,ENSJJAG00000016280,ENSJJAG00000002928,…
157	brown	TRUE	0.000314849	211	493	26	0.0527383	0.123223	GO:1903706	GO:BP	regulation of hemopoiesis	15050	24346	IMP,IEA,IMP,IMP,IMP,IDA,IMP,IMP,IDA IMP,IDA IMP,IDA,IMP,IMP,IDA,IMP,IMP,IMP,IMP,IDA,IMP,IDA,IDA IMP,IMP,IMP IGI,IDA,IMP	ENSJJAG00000000542,ENSJJAG00000017824,ENSJJAG00000013047,ENSJJAG00000002198,ENSJJAG00000010663,ENSJJAG00000015687,ENSJJAG00000021612,ENSJJAG00000007889,ENSJJAG00000000813,ENSJJAG00000000182,ENSJJAG00000010420,ENSJJAG00000011914,ENSJJAG00000019221,ENSJJAG00000012870,ENSJJAG00000006974,ENSJJAG00000021935,ENSJJAG00000017617,ENSJJAG00000013180,ENSJJAG00000019893,ENSJJAG00000005584,ENSJJAG00000013777,…
158	brown	TRUE	0.000325435	81	493	16	0.0324544	0.197531	GO:0032680	GO:BP	regulation of tumor necrosis factor production	15050	8150	IDA IMP,IMP,IMP,IMP,IMP,IDA,IGI,IMP,IGI,IMP,IGI,IDA IMP,IDA,IMP,IMP,IGI	ENSJJAG00000012492,ENSJJAG00000010878,ENSJJAG00000016316,ENSJJAG00000007889,ENSJJAG00000011914,ENSJJAG00000006974,ENSJJAG00000021935,ENSJJAG00000017617,ENSJJAG00000001652,ENSJJAG00000005584,ENSJJAG00000022032,ENSJJAG00000017441,ENSJJAG00000011133,ENSJJAG00000004667,ENSJJAG00000017630,ENSJJAG00000016724
159	brown	TRUE	0.000325435	81	493	16	0.0324544	0.197531	GO:0032640	GO:BP	tumor necrosis factor production	15050	8111	IDA IMP,IMP,IMP,IMP,IMP,IDA,IGI,IMP,IGI,IMP,IGI,IDA IMP,IDA,IMP,IMP,IGI	ENSJJAG00000012492,ENSJJAG00000010878,ENSJJAG00000016316,ENSJJAG00000007889,ENSJJAG00000011914,ENSJJAG00000006974,ENSJJAG00000021935,ENSJJAG00000017617,ENSJJAG00000001652,ENSJJAG00000005584,ENSJJAG00000022032,ENSJJAG00000017441,ENSJJAG00000011133,ENSJJAG00000004667,ENSJJAG00000017630,ENSJJAG00000016724
160	brown	TRUE	0.000325975	51	493	13	0.0263692	0.254902	GO:0002286	GO:BP	T cell activation involved in immune response	15050	836	IMP,IMP,IDA,IDA IMP,IMP,IDA,IMP,IDA,IDA,IMP,IMP,IMP,IMP	ENSJJAG00000019528,ENSJJAG00000010663,ENSJJAG00000015687,ENSJJAG00000000813,ENSJJAG00000011914,ENSJJAG00000012590,ENSJJAG00000023800,ENSJJAG00000017013,ENSJJAG00000021331,ENSJJAG00000019182,ENSJJAG00000014180,ENSJJAG00000017630,ENSJJAG00000014386
161	brown	TRUE	0.000332061	27	493	10	0.020284	0.37037	GO:0045058	GO:BP	T cell selection	15050	11946	IDA IMP,IMP,IMP,IMP,IMP,IMP,IMP,IDA,IGI,IMP	ENSJJAG00000000813,ENSJJAG00000000182,ENSJJAG00000021935,ENSJJAG00000005958,ENSJJAG00000011199,ENSJJAG00000019182,ENSJJAG00000020818,ENSJJAG00000021120,ENSJJAG00000004667,ENSJJAG00000023880
162	brown	TRUE	0.000392299	82	493	16	0.0324544	0.195122	GO:1903555	GO:BP	regulation of tumor necrosis factor superfamily cytokine production	15050	24205	IDA IMP,IMP,IMP,IMP,IMP,IDA,IGI,IMP,IGI,IMP,IGI,IDA IMP,IDA,IMP,IMP,IGI	ENSJJAG00000012492,ENSJJAG00000010878,ENSJJAG00000016316,ENSJJAG00000007889,ENSJJAG00000011914,ENSJJAG00000006974,ENSJJAG00000021935,ENSJJAG00000017617,ENSJJAG00000001652,ENSJJAG00000005584,ENSJJAG00000022032,ENSJJAG00000017441,ENSJJAG00000011133,ENSJJAG00000004667,ENSJJAG00000017630,ENSJJAG00000016724
163	brown	TRUE	0.000392299	82	493	16	0.0324544	0.195122	GO:0071706	GO:BP	tumor necrosis factor superfamily cytokine production	15050	17824	IDA IMP,IMP,IMP,IMP,IMP,IDA,IGI,IMP,IGI,IMP,IGI,IDA IMP,IDA,IMP,IMP,IGI	ENSJJAG00000012492,ENSJJAG00000010878,ENSJJAG00000016316,ENSJJAG00000007889,ENSJJAG00000011914,ENSJJAG00000006974,ENSJJAG00000021935,ENSJJAG00000017617,ENSJJAG00000001652,ENSJJAG00000005584,ENSJJAG00000022032,ENSJJAG00000017441,ENSJJAG00000011133,ENSJJAG00000004667,ENSJJAG00000017630,ENSJJAG00000016724
164	brown	TRUE	0.000397705	105	493	18	0.0365112	0.171429	GO:0002758	GO:BP	innate immune response-activating signaling pathway	15050	1288	IDA,IDA IMP,IDA,IMP,IDA,IDA IMP,IDA,IDA,IEA,IDA,IMP IEA,IDA IEA,IDA IMP,IEA,IMP,IEA,IDA,IMP	ENSJJAG00000011126,ENSJJAG00000012492,ENSJJAG00000010878,ENSJJAG00000023599,ENSJJAG00000021421,ENSJJAG00000011914,ENSJJAG00000014646,ENSJJAG00000012764,ENSJJAG00000021605,ENSJJAG00000017713,ENSJJAG00000021076,ENSJJAG00000003676,ENSJJAG00000017441,ENSJJAG00000017107,ENSJJAG00000019182,ENSJJAG00000000513,ENSJJAG00000018033,ENSJJAG00000004667
165	brown	TRUE	0.000406519	43	493	12	0.0243408	0.27907	GO:0050764	GO:BP	regulation of phagocytosis	15050	13984	IMP,IMP,IDA,IDA IGI,IMP,IMP,IMP,IMP,IMP,IMP,IMP,IMP	ENSJJAG00000004618,ENSJJAG00000024349,ENSJJAG00000000182,ENSJJAG00000021935,ENSJJAG00000013180,ENSJJAG00000005958,ENSJJAG00000023800,ENSJJAG00000017441,ENSJJAG00000018879,ENSJJAG00000004667,ENSJJAG00000007645,ENSJJAG00000019812
166	brown	TRUE	0.000430923	676	493	52	0.105477	0.0769231	GO:0022402	GO:BP	cell cycle process	15050	6955	IMP,IMP IGI,IMP,IMP,IDA IMP IGI IEA,IDA IMP IEA,IDA IMP,IDA,IMP,IDA IMP,IEA,IMP IGI,IDA IMP,IDA IMP,IEA,IDA IMP IEA,IDA IMP IEA,IDA IMP IGI,IDA IEA,IDA IMP,IDA,IMP,IGI,IMP,IEA,IMP,IMP IEA,IDA,IDA,IMP,IDA,IDA,IMP,IDA,IMP,IMP,IDA,IMP,IEA,IMP,IDA IMP,IDA,IMP,IMP,IMP,IMP,IMP,IDA,IMP,IDA IMP,IDA,IMP IGI	ENSJJAG00000006229,ENSJJAG00000020338,ENSJJAG00000022430,ENSJJAG00000013047,ENSJJAG00000007998,ENSJJAG00000000264,ENSJJAG00000013381,ENSJJAG00000016316,ENSJJAG00000015687,ENSJJAG00000016860,ENSJJAG00000015058,ENSJJAG00000020998,ENSJJAG00000007045,ENSJJAG00000022817,ENSJJAG00000015964,ENSJJAG00000023233,ENSJJAG00000018109,ENSJJAG00000023623,ENSJJAG00000012077,ENSJJAG00000019335,ENSJJAG00000022234,…
167	brown	TRUE	0.000448444	94	493	17	0.0344828	0.180851	GO:0042742	GO:BP	defense response to bacterium	15050	10912	IDA IEA,IDA IMP,IDA IMP,IMP,IDA,IDA,IMP,IDA,IDA,IDA IMP,IDA IMP,IMP,IMP,IDA,IMP,IMP,IMP	ENSJJAG00000016568,ENSJJAG00000010878,ENSJJAG00000019514,ENSJJAG00000012485,ENSJJAG00000016280,ENSJJAG00000014659,ENSJJAG00000011914,ENSJJAG00000002665,ENSJJAG00000012081,ENSJJAG00000010935,ENSJJAG00000017441,ENSJJAG00000022546,ENSJJAG00000004667,ENSJJAG00000007645,ENSJJAG00000017630,ENSJJAG00000019812,ENSJJAG00000016724
168	brown	TRUE	0.00049331	947	493	65	0.131846	0.0686378	GO:0071310	GO:BP	cellular response to organic substance	15050	17511	IGI,IMP,IDA IMP,IPI,IDA IMP,IEA,IDA IEA,IDA IMP,IMP,IEP,IDA,IDA,IDA IMP,IEA,IDA IEP,IDA,IDA IEP,IMP,IDA IMP,IDA,IDA,IDA IMP,IDA IMP,IMP,IDA,IDA,IMP,IDA,IEA,IMP,IMP,IGI,IEA,IGI,IDA IMP,IEP,IDA IMP IEA,IDA IMP,IDA,IDA IMP,IDA IMP,IDA,IDA IEP,IDA,IDA IMP,IMP IGI,IMP,IDA,IEP,IMP,IDA IEP,IDA,IMP,IMP,IMP,IDA,IDA IEA,IDA,IDA,IDA,IDA,IEA,IDA IEA,IEP,IDA	ENSJJAG00000020109,ENSJJAG00000005502,ENSJJAG00000004618,ENSJJAG00000013732,ENSJJAG00000019528,ENSJJAG00000011126,ENSJJAG00000002198,ENSJJAG00000012492,ENSJJAG00000010878,ENSJJAG00000010400,ENSJJAG00000020268,ENSJJAG00000019514,ENSJJAG00000015687,ENSJJAG00000024328,ENSJJAG00000015984,ENSJJAG00000016280,ENSJJAG00000002928,ENSJJAG00000023599,ENSJJAG00000020998,ENSJJAG00000000813,ENSJJAG00000000182,…
169	brown	TRUE	0.000571343	11	493	7	0.0141988	0.636364	GO:0046641	GO:BP	positive regulation of alpha-beta T cell proliferation	15050	12988	IMP,IMP,IMP,IDA,IGI,IMP,IMP	ENSJJAG00000011914,ENSJJAG00000021935,ENSJJAG00000005584,ENSJJAG00000021120,ENSJJAG00000004667,ENSJJAG00000023880,ENSJJAG00000014593
170	brown	TRUE	0.000609395	417	493	38	0.0770791	0.0911271	GO:0030155	GO:BP	regulation of cell adhesion	15050	7051	IMP,IMP,IMP,IDA IMP,IMP,IDA,IDA,IMP,IGI,IDA IMP,IMP,IDA IMP,IMP,IEP,IMP,IMP,IDA,IMP,IMP,IMP,IDA,IDA,IMP,IMP,IDA IMP,IDA IMP IGI,IDA,IMP,IDA IMP,IMP IGI,IMP,IDA,IDA,IMP,IDA,IDA IMP,IDA,IMP	ENSJJAG00000023713,ENSJJAG00000023366,ENSJJAG00000002198,ENSJJAG00000016316,ENSJJAG00000010663,ENSJJAG00000015687,ENSJJAG00000015862,ENSJJAG00000007889,ENSJJAG00000023634,ENSJJAG00000000813,ENSJJAG00000000182,ENSJJAG00000016496,ENSJJAG00000011914,ENSJJAG00000019221,ENSJJAG00000006974,ENSJJAG00000021935,ENSJJAG00000012590,ENSJJAG00000017617,ENSJJAG00000013180,ENSJJAG00000005584,ENSJJAG00000012081,…
171	brown	TRUE	0.000693284	54	493	13	0.0263692	0.240741	GO:0002821	GO:BP	positive regulation of adaptive immune response	15050	1350	IDA,IMP,IMP,IDA IMP,IMP,IMP,IMP,IMP,IMP,IDA,IMP,IDA,IMP	ENSJJAG00000019528,ENSJJAG00000007889,ENSJJAG00000024349,ENSJJAG00000000813,ENSJJAG00000011914,ENSJJAG00000023490,ENSJJAG00000021935,ENSJJAG00000005584,ENSJJAG00000011061,ENSJJAG00000019525,ENSJJAG00000017441,ENSJJAG00000007645,ENSJJAG00000016724
172	brown	TRUE	0.000718058	45	493	12	0.0243408	0.266667	GO:0042100	GO:BP	B cell proliferation	15050	10535	IMP,IDA IMP,IMP,IMP,IMP,IDA IMP,IMP,IDA,IMP,IMP,IMP,IMP	ENSJJAG00000007889,ENSJJAG00000011604,ENSJJAG00000021935,ENSJJAG00000017713,ENSJJAG00000017617,ENSJJAG00000011061,ENSJJAG00000022151,ENSJJAG00000019525,ENSJJAG00000011199,ENSJJAG00000017107,ENSJJAG00000020585,ENSJJAG00000023880
173	brown	TRUE	0.000810776	1024	493	68	0.137931	0.0664062	GO:0008219	GO:BP	cell death	15050	3218	IDA IMP IGI IEA,IMP,IDA,IMP,IEA,IGI,IDA IEA,IDA IMP IEA,IDA IEA,IMP,IDA IMP IEA,IDA IMP,IDA,IMP,IDA,IDA IEA,IMP,IMP,IGI,IMP IGI,IMP,IDA,IMP,IMP,IMP,IDA IMP IGI,IEA,IGI,IDA,IEA,IDA,IDA,IMP,IDA,IMP,IMP,IGI,IDA,IGI,IMP,IMP,IDA IMP,IDA IEA,IDA,IDA,IEA,IDA IMP,IMP,IEA,IMP,IMP,IDA,IMP,IDA,IDA,IDA IMP,IMP,IMP,IMP,IDA,IDA IMP IGI IEA,IDA IMP IGI,IGI,IDA IMP,IDA,IMP,IEA,IMP	ENSJJAG00000005502,ENSJJAG00000013501,ENSJJAG00000004618,ENSJJAG00000009933,ENSJJAG00000010878,ENSJJAG00000016316,ENSJJAG00000020268,ENSJJAG00000019514,ENSJJAG00000012485,ENSJJAG00000015687,ENSJJAG00000012674,ENSJJAG00000020998,ENSJJAG00000007045,ENSJJAG00000011604,ENSJJAG00000014659,ENSJJAG00000011914,ENSJJAG00000018109,ENSJJAG00000019221,ENSJJAG00000016238,ENSJJAG00000010813,ENSJJAG00000014634,…
174	brown	TRUE	0.000824328	37	493	11	0.0223124	0.297297	GO:0046635	GO:BP	positive regulation of alpha-beta T cell activation	15050	12982	IMP,IDA,IMP,IMP,IMP,IMP,IMP,IDA,IGI,IMP,IMP	ENSJJAG00000002198,ENSJJAG00000015687,ENSJJAG00000007889,ENSJJAG00000011914,ENSJJAG00000021935,ENSJJAG00000013180,ENSJJAG00000005584,ENSJJAG00000021120,ENSJJAG00000004667,ENSJJAG00000023880,ENSJJAG00000014593
175	brown	TRUE	0.000881081	55	493	13	0.0263692	0.236364	GO:0046634	GO:BP	regulation of alpha-beta T cell activation	15050	12981	IMP,IDA,IMP,IDA IMP,IMP,IMP,IMP,IMP,IMP,IDA,IGI,IMP,IMP	ENSJJAG00000002198,ENSJJAG00000015687,ENSJJAG00000007889,ENSJJAG00000000813,ENSJJAG00000011914,ENSJJAG00000006974,ENSJJAG00000021935,ENSJJAG00000013180,ENSJJAG00000005584,ENSJJAG00000021120,ENSJJAG00000004667,ENSJJAG00000023880,ENSJJAG00000014593
176	brown	TRUE	0.000981026	76	493	15	0.030426	0.197368	GO:0030183	GO:BP	B cell differentiation	15050	7063	IGI,IEA,IMP IGI,IMP,IMP,IMP,IMP,IGI,IMP,IMP,IMP,IMP,IMP,IMP,IMP	ENSJJAG00000005502,ENSJJAG00000017824,ENSJJAG00000019221,ENSJJAG00000021935,ENSJJAG00000013180,ENSJJAG00000007568,ENSJJAG00000011061,ENSJJAG00000022546,ENSJJAG00000004667,ENSJJAG00000020585,ENSJJAG00000017630,ENSJJAG00000022155,ENSJJAG00000023880,ENSJJAG00000011050,ENSJJAG00000015977
177	brown	TRUE	0.000985027	111	493	18	0.0365112	0.162162	GO:0050866	GO:BP	negative regulation of cell activation	15050	14067	IMP,IDA IMP,IMP,IDA,IDA,IEA,IDA IMP,IMP,IMP,IMP,IMP,IMP,IMP,IMP,IMP,IMP,IDA,IMP	ENSJJAG00000002198,ENSJJAG00000016316,ENSJJAG00000010663,ENSJJAG00000015687,ENSJJAG00000015862,ENSJJAG00000017770,ENSJJAG00000000813,ENSJJAG00000004622,ENSJJAG00000019221,ENSJJAG00000006974,ENSJJAG00000017713,ENSJJAG00000005584,ENSJJAG00000018752,ENSJJAG00000011199,ENSJJAG00000020585,ENSJJAG00000012421,ENSJJAG00000015456,ENSJJAG00000019812
178	brown	TRUE	0.00113524	88	493	16	0.0324544	0.181818	GO:0071674	GO:BP	mononuclear cell migration	15050	17797	IMP,IDA,IDA IMP,IMP,IMP,IDA IMP IEA,IDA,IGI,IDA IMP,IDA IEA,IMP,IMP,IDA,IDA,IDA IMP,IGI	ENSJJAG00000000683,ENSJJAG00000015687,ENSJJAG00000000813,ENSJJAG00000019221,ENSJJAG00000001652,ENSJJAG00000005584,ENSJJAG00000024069,ENSJJAG00000022296,ENSJJAG00000020115,ENSJJAG00000012250,ENSJJAG00000014180,ENSJJAG00000014951,ENSJJAG00000014386,ENSJJAG00000005190,ENSJJAG00000018941,ENSJJAG00000016724
179	brown	TRUE	0.00126857	1281	493	79	0.160243	0.0616706	GO:0010033	GO:BP	response to organic substance	15050	3923	IGI,IMP,IDA IMP,IDA,IPI,IDA IMP,IEA,IDA,IDA IEA,IDA IMP,IMP,IEP,IMP,IDA,IDA,IDA IMP,IDA IMP,IEA,IDA IEP,IDA,IDA IEP,IMP,IDA IMP,IDA,IDA,IDA IMP,IDA IMP,IMP,IEA,IDA,IDA,IMP,IDA,IDA,IEA,IMP IGI,IMP,IGI,IEA,IMP IGI,IGI,IDA IMP,IMP,IEP,IMP,IDA,IDA IMP IEA,IDA IMP,IDA,IDA IMP,IDA IMP,IDA,IDA,IDA IEP,IDA,IDA IMP,IMP IGI,IDA IMP,IDA IEA,IEA,IEP,IDA IMP,IDA IEP,IDA,IDA IMP,IMP,IMP,IMP IEA,IMP,IDA,IDA IEA…	ENSJJAG00000020109,ENSJJAG00000005502,ENSJJAG00000004618,ENSJJAG00000016755,ENSJJAG00000013732,ENSJJAG00000019528,ENSJJAG00000011126,ENSJJAG00000023224,ENSJJAG00000002198,ENSJJAG00000012492,ENSJJAG00000010878,ENSJJAG00000010400,ENSJJAG00000022259,ENSJJAG00000020268,ENSJJAG00000019514,ENSJJAG00000012485,ENSJJAG00000015687,ENSJJAG00000024328,ENSJJAG00000015984,ENSJJAG00000016280,ENSJJAG00000002928,…
180	brown	TRUE	0.00133252	12	493	7	0.0141988	0.583333	GO:0002495	GO:BP	antigen processing and presentation of peptide antigen via MHC class II	15050	1036	IDA,IDA IMP,IDA,IDA,IDA,IMP,IDA	ENSJJAG00000023713,ENSJJAG00000000542,ENSJJAG00000012555,ENSJJAG00000022338,ENSJJAG00000013682,ENSJJAG00000011199,ENSJJAG00000020021
181	brown	TRUE	0.00201805	69	493	14	0.0283976	0.202899	GO:0002367	GO:BP	cytokine production involved in immune response	15050	917	IDA,IMP,IGI,IMP,IMP,IDA,IMP,IMP IGI,IMP,IDA,IDA,IDA IMP,IMP,IDA	ENSJJAG00000019528,ENSJJAG00000010878,ENSJJAG00000019514,ENSJJAG00000012485,ENSJJAG00000007889,ENSJJAG00000000813,ENSJJAG00000011914,ENSJJAG00000010813,ENSJJAG00000005584,ENSJJAG00000021076,ENSJJAG00000011199,ENSJJAG00000017441,ENSJJAG00000004667,ENSJJAG00000007645
182	brown	TRUE	0.00201805	69	493	14	0.0283976	0.202899	GO:0002718	GO:BP	regulation of cytokine production involved in immune response	15050	1254	IDA,IMP,IGI,IMP,IMP,IDA,IMP,IMP IGI,IMP,IDA,IDA,IDA IMP,IMP,IDA	ENSJJAG00000019528,ENSJJAG00000010878,ENSJJAG00000019514,ENSJJAG00000012485,ENSJJAG00000007889,ENSJJAG00000000813,ENSJJAG00000011914,ENSJJAG00000010813,ENSJJAG00000005584,ENSJJAG00000021076,ENSJJAG00000011199,ENSJJAG00000017441,ENSJJAG00000004667,ENSJJAG00000007645
183	brown	TRUE	0.00203158	80	493	15	0.030426	0.1875	GO:0051250	GO:BP	negative regulation of lymphocyte activation	15050	14366	IMP,IDA IMP,IMP,IDA,IDA,IDA IMP,IMP,IMP,IMP,IMP,IMP,IMP,IMP,IDA,IMP	ENSJJAG00000002198,ENSJJAG00000016316,ENSJJAG00000010663,ENSJJAG00000015687,ENSJJAG00000015862,ENSJJAG00000000813,ENSJJAG00000004622,ENSJJAG00000006974,ENSJJAG00000017713,ENSJJAG00000018752,ENSJJAG00000011199,ENSJJAG00000020585,ENSJJAG00000012421,ENSJJAG00000015456,ENSJJAG00000019812
184	brown	TRUE	0.00204447	49	493	12	0.0243408	0.244898	GO:0002720	GO:BP	positive regulation of cytokine production involved in immune response	15050	1256	IDA,IMP,IGI,IMP,IMP,IDA,IMP,IDA,IDA,IDA IMP,IMP,IDA	ENSJJAG00000019528,ENSJJAG00000010878,ENSJJAG00000019514,ENSJJAG00000012485,ENSJJAG00000007889,ENSJJAG00000000813,ENSJJAG00000011914,ENSJJAG00000021076,ENSJJAG00000011199,ENSJJAG00000017441,ENSJJAG00000004667,ENSJJAG00000007645
185	brown	TRUE	0.00205314	18	493	8	0.0162272	0.444444	GO:0046640	GO:BP	regulation of alpha-beta T cell proliferation	15050	12987	IMP,IMP,IMP,IMP,IDA,IGI,IMP,IMP	ENSJJAG00000011914,ENSJJAG00000006974,ENSJJAG00000021935,ENSJJAG00000005584,ENSJJAG00000021120,ENSJJAG00000004667,ENSJJAG00000023880,ENSJJAG00000014593
186	brown	TRUE	0.00219088	32	493	10	0.020284	0.3125	GO:0032732	GO:BP	positive regulation of interleukin-1 production	15050	8201	IGI,IDA IMP,IMP,IDA,IDA,IDA,IDA,IGI,IDA,IDA	ENSJJAG00000019514,ENSJJAG00000012485,ENSJJAG00000002928,ENSJJAG00000014659,ENSJJAG00000011914,ENSJJAG00000024384,ENSJJAG00000003676,ENSJJAG00000022032,ENSJJAG00000017441,ENSJJAG00000019224
187	brown	TRUE	0.00219088	32	493	10	0.020284	0.3125	GO:0050830	GO:BP	defense response to Gram-positive bacterium	15050	14034	IDA,IMP,IDA,IDA,IDA,IMP,IMP,IDA,IMP,IMP	ENSJJAG00000016568,ENSJJAG00000010878,ENSJJAG00000019514,ENSJJAG00000016280,ENSJJAG00000014659,ENSJJAG00000011914,ENSJJAG00000017441,ENSJJAG00000007645,ENSJJAG00000019812,ENSJJAG00000016724
188	brown	TRUE	0.00219122	92	493	16	0.0324544	0.173913	GO:0050731	GO:BP	positive regulation of peptidyl-tyrosine phosphorylation	15050	13974	IMP,IDA,IDA,IMP,IGI,IMP,IMP,IMP,IDA,IMP,IMP,IDA IMP,IMP,IMP,IDA,IMP	ENSJJAG00000013501,ENSJJAG00000000182,ENSJJAG00000011914,ENSJJAG00000021788,ENSJJAG00000021935,ENSJJAG00000019918,ENSJJAG00000012381,ENSJJAG00000019525,ENSJJAG00000013777,ENSJJAG00000020381,ENSJJAG00000022296,ENSJJAG00000011199,ENSJJAG00000017441,ENSJJAG00000015789,ENSJJAG00000021120,ENSJJAG00000004667
189	brown	TRUE	0.00230636	857	493	59	0.119675	0.0688448	GO:0007049	GO:BP	cell cycle	15050	2708	IDA,IDA,IGI,IMP,IMP IGI,IMP,IMP,IMP,IDA IMP IGI IEA,IDA IMP IEA,IDA IMP IEA,IDA,IMP,IDA IMP,IDA,IEA,IDA,IDA IMP IGI,IDA IMP,IDA IMP,IEA,IDA IMP IEA,IDA IMP IEA,IDA IMP IGI,IDA IEA,IDA IMP,IDA IMP,IDA IMP,IGI,IMP,IEA,IMP,IMP IEA,IDA,IDA,IMP IEA,IDA,IDA,IMP,IDA,IMP,IMP,IDA,IMP,IEA,IMP,IDA IMP,IDA,IDA IMP,IMP,IMP,IMP,IMP,IDA,IMP,IDA IMP,IMP,IDA,IMP IGI	ENSJJAG00000014203,ENSJJAG00000020109,ENSJJAG00000005502,ENSJJAG00000006229,ENSJJAG00000020338,ENSJJAG00000022430,ENSJJAG00000016755,ENSJJAG00000013047,ENSJJAG00000007998,ENSJJAG00000000264,ENSJJAG00000013381,ENSJJAG00000016316,ENSJJAG00000015687,ENSJJAG00000016860,ENSJJAG00000021438,ENSJJAG00000015058,ENSJJAG00000020516,ENSJJAG00000020998,ENSJJAG00000007045,ENSJJAG00000022817,ENSJJAG00000015964,…
190	brown	TRUE	0.00241451	1009	493	66	0.133874	0.0654113	GO:0008283	GO:BP	cell population proliferation	15050	3223	IMP,IDA,IMP,IMP,IDA,IMP,IMP,IDA,IDA IMP,IDA,IDA,IMP,IMP,IMP,IDA IMP,IDA IMP,IMP,IMP,IMP,IGI,IMP,IMP,IGI,IGI,IMP,IMP,IDA,IMP,IMP,IMP,IMP,IMP,IDA,IMP,IMP,IDA IMP,IMP,IDA,IDA IMP IGI,IDA,IMP,IMP IGI,IMP,IMP,IDA,IDA,IDA IMP,IMP,IMP,IEA,IMP,IDA IMP,IDA,IMP,IMP,IGI,IMP,IMP,IMP,IMP,IDA IGI,IMP,IDA,IMP,IDA,IMP	ENSJJAG00000020109,ENSJJAG00000005502,ENSJJAG00000023713,ENSJJAG00000023366,ENSJJAG00000022430,ENSJJAG00000024387,ENSJJAG00000011126,ENSJJAG00000016316,ENSJJAG00000015687,ENSJJAG00000021438,ENSJJAG00000015862,ENSJJAG00000007889,ENSJJAG00000001067,ENSJJAG00000021421,ENSJJAG00000000182,ENSJJAG00000011604,ENSJJAG00000011914,ENSJJAG00000018109,ENSJJAG00000010813,ENSJJAG00000014634,ENSJJAG00000006974,…
191	brown	TRUE	0.00256786	93	493	16	0.0324544	0.172043	GO:1903708	GO:BP	positive regulation of hemopoiesis	15050	24348	IMP,IDA,IMP,IMP,IDA,IMP,IMP,IMP,IMP,IMP,IMP,IDA,IDA IMP,IMP,IMP IGI,IDA	ENSJJAG00000002198,ENSJJAG00000015687,ENSJJAG00000021612,ENSJJAG00000007889,ENSJJAG00000000182,ENSJJAG00000011914,ENSJJAG00000019221,ENSJJAG00000006974,ENSJJAG00000021935,ENSJJAG00000017617,ENSJJAG00000013180,ENSJJAG00000013777,ENSJJAG00000011199,ENSJJAG00000015789,ENSJJAG00000004667,ENSJJAG00000015456
192	brown	TRUE	0.00256786	93	493	16	0.0324544	0.172043	GO:1902107	GO:BP	positive regulation of leukocyte differentiation	15050	23041	IMP,IDA,IMP,IMP,IDA,IMP,IMP,IMP,IMP,IMP,IMP,IDA,IDA IMP,IMP,IMP IGI,IDA	ENSJJAG00000002198,ENSJJAG00000015687,ENSJJAG00000021612,ENSJJAG00000007889,ENSJJAG00000000182,ENSJJAG00000011914,ENSJJAG00000019221,ENSJJAG00000006974,ENSJJAG00000021935,ENSJJAG00000017617,ENSJJAG00000013180,ENSJJAG00000013777,ENSJJAG00000011199,ENSJJAG00000015789,ENSJJAG00000004667,ENSJJAG00000015456
193	brown	TRUE	0.00263303	946	493	63	0.127789	0.0665962	GO:0012501	GO:BP	programmed cell death	15050	4688	IDA IMP IGI IEA,IMP,IDA,IEA,IDA IEA,IDA IMP IEA,IDA IEA,IMP,IDA IMP IEA,IDA IMP,IDA,IMP,IDA,IDA IEA,IMP,IMP,IMP IGI,IMP,IDA,IMP,IMP,IMP,IDA IMP IGI,IEA,IDA,IEA,IDA,IDA,IMP,IDA,IMP,IMP,IGI,IDA,IGI,IMP,IMP,IDA IMP,IDA IEA,IDA,IDA,IEA,IDA IMP,IMP,IEA,IMP,IMP,IDA,IMP,IDA,IDA,IDA IMP,IMP,IMP,IMP,IDA,IDA IMP IGI IEA,IDA IMP IGI,IGI,IDA IMP,IDA,IEA,IMP	ENSJJAG00000005502,ENSJJAG00000013501,ENSJJAG00000004618,ENSJJAG00000010878,ENSJJAG00000020268,ENSJJAG00000019514,ENSJJAG00000012485,ENSJJAG00000015687,ENSJJAG00000012674,ENSJJAG00000020998,ENSJJAG00000007045,ENSJJAG00000011604,ENSJJAG00000014659,ENSJJAG00000011914,ENSJJAG00000018109,ENSJJAG00000019221,ENSJJAG00000010813,ENSJJAG00000014634,ENSJJAG00000005807,ENSJJAG00000015926,ENSJJAG00000019335,…
194	brown	TRUE	0.00270084	60	493	13	0.0263692	0.216667	GO:0035710	GO:BP	CD4-positive, alpha-beta T cell activation	15050	9691	IMP,IMP,IDA,IMP,IDA IMP,IMP,IMP,IMP,IDA,IMP,IDA,IMP,IMP	ENSJJAG00000019528,ENSJJAG00000002198,ENSJJAG00000015687,ENSJJAG00000007889,ENSJJAG00000000813,ENSJJAG00000011914,ENSJJAG00000006974,ENSJJAG00000013180,ENSJJAG00000017013,ENSJJAG00000019182,ENSJJAG00000021120,ENSJJAG00000017630,ENSJJAG00000023880
195	brown	TRUE	0.00280568	13	493	7	0.0141988	0.538462	GO:0042832	GO:BP	defense response to protozoan	15050	10968	IDA,IMP,IDA,IMP,IMP,IMP,IDA	ENSJJAG00000016280,ENSJJAG00000014025,ENSJJAG00000019525,ENSJJAG00000022546,ENSJJAG00000019182,ENSJJAG00000017630,ENSJJAG00000010352
196	brown	TRUE	0.00295896	71	493	14	0.0283976	0.197183	GO:0002702	GO:BP	positive regulation of production of molecular mediator of immune response	15050	1238	IDA,IMP,IGI,IMP,IMP,IDA IMP,IMP,IMP,IDA,IDA,IDA,IDA IMP,IMP,IDA	ENSJJAG00000019528,ENSJJAG00000010878,ENSJJAG00000019514,ENSJJAG00000012485,ENSJJAG00000007889,ENSJJAG00000000813,ENSJJAG00000011914,ENSJJAG00000021935,ENSJJAG00000021076,ENSJJAG00000019525,ENSJJAG00000011199,ENSJJAG00000017441,ENSJJAG00000004667,ENSJJAG00000007645
197	brown	TRUE	0.00305207	33	493	10	0.020284	0.30303	GO:0043299	GO:BP	leukocyte degranulation	15050	11197	IMP,IEA,IMP,IMP,IMP,IMP,IMP,IMP,IGI,IDA	ENSJJAG00000023366,ENSJJAG00000017770,ENSJJAG00000019221,ENSJJAG00000017617,ENSJJAG00000005584,ENSJJAG00000023800,ENSJJAG00000004667,ENSJJAG00000014951,ENSJJAG00000011691,ENSJJAG00000019812
198	brown	TRUE	0.0033311	61	493	13	0.0263692	0.213115	GO:0001906	GO:BP	cell killing	15050	539	IDA,IMP,IGI,IMP,IDA,IMP,IMP,IMP,IMP,IMP,IMP,IDA,IMP	ENSJJAG00000016568,ENSJJAG00000024349,ENSJJAG00000023634,ENSJJAG00000019221,ENSJJAG00000005807,ENSJJAG00000021935,ENSJJAG00000017617,ENSJJAG00000012531,ENSJJAG00000001652,ENSJJAG00000023800,ENSJJAG00000004667,ENSJJAG00000018481,ENSJJAG00000014951
199	brown	TRUE	0.0033311	61	493	13	0.0263692	0.213115	GO:0034341	GO:BP	response to type II interferon	15050	9028	IDA,IEA,IDA,IEA,IDA,IDA,IDA IEP,IDA,IDA,IDA IEA,IDA,IEP,IDA	ENSJJAG00000016755,ENSJJAG00000011126,ENSJJAG00000023224,ENSJJAG00000002198,ENSJJAG00000015984,ENSJJAG00000016280,ENSJJAG00000002928,ENSJJAG00000011199,ENSJJAG00000022546,ENSJJAG00000012250,ENSJJAG00000008348,ENSJJAG00000005190,ENSJJAG00000012369
200	brown	TRUE	0.00355784	42	493	11	0.0223124	0.261905	GO:0032637	GO:BP	interleukin-8 production	15050	8108	IMP,IDA,IMP,IDA,IDA,IMP,IMP,IMP,IMP,IDA,IMP	ENSJJAG00000012492,ENSJJAG00000010878,ENSJJAG00000015687,ENSJJAG00000021935,ENSJJAG00000021076,ENSJJAG00000003676,ENSJJAG00000011199,ENSJJAG00000017441,ENSJJAG00000004667,ENSJJAG00000007645,ENSJJAG00000017630
201	brown	TRUE	0.00355784	42	493	11	0.0223124	0.261905	GO:0032677	GO:BP	regulation of interleukin-8 production	15050	8147	IMP,IDA,IMP,IDA,IDA,IMP,IMP,IMP,IMP,IDA,IMP	ENSJJAG00000012492,ENSJJAG00000010878,ENSJJAG00000015687,ENSJJAG00000021935,ENSJJAG00000021076,ENSJJAG00000003676,ENSJJAG00000011199,ENSJJAG00000017441,ENSJJAG00000004667,ENSJJAG00000007645,ENSJJAG00000017630
202	brown	TRUE	0.00418186	52	493	12	0.0243408	0.230769	GO:0032652	GO:BP	regulation of interleukin-1 production	15050	8123	IMP,IGI,IDA IMP,IMP,IMP,IDA,IDA,IDA,IDA,IGI,IDA,IDA	ENSJJAG00000013732,ENSJJAG00000019514,ENSJJAG00000012485,ENSJJAG00000015687,ENSJJAG00000002928,ENSJJAG00000014659,ENSJJAG00000011914,ENSJJAG00000024384,ENSJJAG00000003676,ENSJJAG00000022032,ENSJJAG00000017441,ENSJJAG00000019224
203	brown	TRUE	0.00418186	52	493	12	0.0243408	0.230769	GO:0032612	GO:BP	interleukin-1 production	15050	8084	IMP,IGI,IDA IMP,IMP,IMP,IDA,IDA,IDA,IDA,IGI,IDA,IDA	ENSJJAG00000013732,ENSJJAG00000019514,ENSJJAG00000012485,ENSJJAG00000015687,ENSJJAG00000002928,ENSJJAG00000014659,ENSJJAG00000011914,ENSJJAG00000024384,ENSJJAG00000003676,ENSJJAG00000022032,ENSJJAG00000017441,ENSJJAG00000019224
204	brown	TRUE	0.00419812	34	493	10	0.020284	0.294118	GO:0072678	GO:BP	T cell migration	15050	18471	IMP,IDA IMP,IDA IMP,IDA,IMP,IMP,IDA,IDA,IDA,IGI	ENSJJAG00000000683,ENSJJAG00000005584,ENSJJAG00000020115,ENSJJAG00000012250,ENSJJAG00000014180,ENSJJAG00000014951,ENSJJAG00000014386,ENSJJAG00000005190,ENSJJAG00000018941,ENSJJAG00000016724
205	brown	TRUE	0.00474469	209	493	24	0.0486815	0.114833	GO:0007059	GO:BP	chromosome segregation	15050	2717	IMP,IMP IGI,IMP,IDA IMP IGI IEA,IMP IEA,IDA IMP,IMP,IDA IMP,IDA IMP,IDA IMP IEA,IDA IMP,IDA,IEA,IMP,IMP IEA,IDA,IDA,IMP,IMP,IEA,IMP,IMP,IDA IMP,IMP	ENSJJAG00000006229,ENSJJAG00000020338,ENSJJAG00000013047,ENSJJAG00000007998,ENSJJAG00000000264,ENSJJAG00000016860,ENSJJAG00000020998,ENSJJAG00000007045,ENSJJAG00000022817,ENSJJAG00000023233,ENSJJAG00000019335,ENSJJAG00000022234,ENSJJAG00000000354,ENSJJAG00000000294,ENSJJAG00000012981,ENSJJAG00000022154,ENSJJAG00000015135,ENSJJAG00000020145,ENSJJAG00000016831,ENSJJAG00000020893,ENSJJAG00000021537,…
206	brown	TRUE	0.00524707	53	493	12	0.0243408	0.226415	GO:0032755	GO:BP	positive regulation of interleukin-6 production	15050	8223	IMP,IMP,IDA,IDA,IDA,IMP,IDA,IMP,IMP,IDA IGI,IDA,IDA	ENSJJAG00000010878,ENSJJAG00000011914,ENSJJAG00000024384,ENSJJAG00000021076,ENSJJAG00000003676,ENSJJAG00000011199,ENSJJAG00000017441,ENSJJAG00000004667,ENSJJAG00000000963,ENSJJAG00000007645,ENSJJAG00000022155,ENSJJAG00000005190
207	brown	TRUE	0.00534522	379	493	34	0.0689655	0.0897098	GO:1903047	GO:BP	mitotic cell cycle process	15050	23794	IMP,IMP,IDA IEA,IEA,IDA,IMP,IDA IMP,IMP,IMP,IEA,IDA IEA,IDA IMP IEA,IDA IMP IGI,IDA IMP,IDA,IGI,IMP,IMP,IMP IEA,IDA,IMP,IMP,IMP,IDA,IDA IMP,IMP,IMP,IMP,IMP,IMP,IDA,IMP,IDA,IMP	ENSJJAG00000006229,ENSJJAG00000020338,ENSJJAG00000007998,ENSJJAG00000000264,ENSJJAG00000016316,ENSJJAG00000015687,ENSJJAG00000016860,ENSJJAG00000020998,ENSJJAG00000022817,ENSJJAG00000015964,ENSJJAG00000023233,ENSJJAG00000018109,ENSJJAG00000023623,ENSJJAG00000019335,ENSJJAG00000022234,ENSJJAG00000015988,ENSJJAG00000013335,ENSJJAG00000000294,ENSJJAG00000012981,ENSJJAG00000011898,ENSJJAG00000018752,…
208	brown	TRUE	0.00545313	14	493	7	0.0141988	0.5	GO:0002504	GO:BP	antigen processing and presentation of peptide or polysaccharide antigen via MHC class II	15050	1045	IDA,IDA IMP,IDA,IDA,IDA,IMP,IDA	ENSJJAG00000023713,ENSJJAG00000000542,ENSJJAG00000012555,ENSJJAG00000022338,ENSJJAG00000013682,ENSJJAG00000011199,ENSJJAG00000020021
209	brown	TRUE	0.00545313	14	493	7	0.0141988	0.5	GO:0001562	GO:BP	response to protozoan	15050	365	IDA,IMP,IDA,IMP,IMP,IMP,IDA	ENSJJAG00000016280,ENSJJAG00000014025,ENSJJAG00000019525,ENSJJAG00000022546,ENSJJAG00000019182,ENSJJAG00000017630,ENSJJAG00000010352
210	brown	TRUE	0.00559164	27	493	9	0.0182556	0.333333	GO:0006956	GO:BP	complement activation	15050	2645	IDA IMP IEA,IEA,IDA,IDA IMP IEA,IEA,IEA,IGI,IEA,IMP IEA	ENSJJAG00000024349,ENSJJAG00000017879,ENSJJAG00000012870,ENSJJAG00000016238,ENSJJAG00000015111,ENSJJAG00000016716,ENSJJAG00000007645,ENSJJAG00000020383,ENSJJAG00000019955
211	brown	TRUE	0.00570661	35	493	10	0.020284	0.285714	GO:0030888	GO:BP	regulation of B cell proliferation	15050	7319	IMP,IDA IMP,IMP,IMP,IDA IMP,IMP,IDA,IMP,IMP,IMP	ENSJJAG00000007889,ENSJJAG00000011604,ENSJJAG00000021935,ENSJJAG00000017713,ENSJJAG00000011061,ENSJJAG00000022151,ENSJJAG00000019525,ENSJJAG00000011199,ENSJJAG00000020585,ENSJJAG00000023880
212	brown	TRUE	0.00739084	65	493	13	0.0263692	0.2	GO:0045621	GO:BP	positive regulation of lymphocyte differentiation	15050	12172	IMP,IDA,IMP,IDA,IMP,IMP,IMP,IMP,IMP,IMP,IMP,IMP IGI,IDA	ENSJJAG00000002198,ENSJJAG00000015687,ENSJJAG00000007889,ENSJJAG00000000182,ENSJJAG00000011914,ENSJJAG00000019221,ENSJJAG00000006974,ENSJJAG00000021935,ENSJJAG00000017617,ENSJJAG00000013180,ENSJJAG00000011199,ENSJJAG00000004667,ENSJJAG00000015456
213	brown	TRUE	0.00739084	65	493	13	0.0263692	0.2	GO:0071887	GO:BP	leukocyte apoptotic process	15050	17922	IGI,IMP,IMP,IMP,IDA,IMP,IMP,IMP,IDA,IMP,IMP,IMP,IMP	ENSJJAG00000005502,ENSJJAG00000015687,ENSJJAG00000014634,ENSJJAG00000002665,ENSJJAG00000006289,ENSJJAG00000014316,ENSJJAG00000024069,ENSJJAG00000011199,ENSJJAG00000017441,ENSJJAG00000015789,ENSJJAG00000020349,ENSJJAG00000012421,ENSJJAG00000017630
214	brown	TRUE	0.00766589	1838	493	100	0.20284	0.054407	GO:0010604	GO:BP	positive regulation of macromolecule metabolic process	15050	4347	IDA,IGI,IDA IMP,IMP,IMP,IEA,IMP,IDA IMP,IDA,IDA,IMP,IDA IMP,IDA IMP,IDA,IGI,IDA IMP,IDA,IMP,IDA IMP,IMP,IDA IMP,IDA IMP,IMP,IDA IMP IGI,IDA,IDA IMP,IMP,IDA IMP IGI IEA,IDA IMP,IMP,IDA,IDA IMP,IDA IMP,IDA IMP,IMP,IMP,IDA IMP,IMP,IDA,IDA,IMP,IMP IGI,IGI,IEA,IMP,IDA IMP,IMP,IMP,IMP,IMP,IMP,IDA,IMP,IMP,IDA,IDA IMP IGI,IDA IMP,IDA IMP,IDA IMP,IDA IGI,IDA IGI,IDA,IDA,IMP IGI,IMP,IMP,IDA IMP,IDA IMP,IEP…	ENSJJAG00000020109,ENSJJAG00000016198,ENSJJAG00000005502,ENSJJAG00000023713,ENSJJAG00000013501,ENSJJAG00000017824,ENSJJAG00000022430,ENSJJAG00000019528,ENSJJAG00000011126,ENSJJAG00000023224,ENSJJAG00000002198,ENSJJAG00000012492,ENSJJAG00000010878,ENSJJAG00000016316,ENSJJAG00000019514,ENSJJAG00000012485,ENSJJAG00000015687,ENSJJAG00000012674,ENSJJAG00000021438,ENSJJAG00000002928,ENSJJAG00000015862,…
215	brown	TRUE	0.00830799	127	493	18	0.0365112	0.141732	GO:0051607	GO:BP	defense response to virus	15050	14611	IDA,IMP,IEA,IDA,IDA IMP,IMP,IMP,IMP,IMP,IDA,IMP IEA,IDA IEA,IDA,IDA,IDA IEP,IDA,IEP,IMP	ENSJJAG00000016755,ENSJJAG00000010663,ENSJJAG00000024328,ENSJJAG00000016280,ENSJJAG00000023599,ENSJJAG00000000182,ENSJJAG00000005807,ENSJJAG00000010531,ENSJJAG00000016562,ENSJJAG00000021935,ENSJJAG00000021076,ENSJJAG00000003676,ENSJJAG00000019525,ENSJJAG00000011373,ENSJJAG00000020115,ENSJJAG00000007645,ENSJJAG00000008348,ENSJJAG00000019224
216	brown	TRUE	0.00830799	127	493	18	0.0365112	0.141732	GO:0140546	GO:BP	defense response to symbiont	15050	20911	IDA,IMP,IEA,IDA,IDA IMP,IMP,IMP,IMP,IMP,IDA,IMP IEA,IDA IEA,IDA,IDA,IDA IEP,IDA,IEP,IMP	ENSJJAG00000016755,ENSJJAG00000010663,ENSJJAG00000024328,ENSJJAG00000016280,ENSJJAG00000023599,ENSJJAG00000000182,ENSJJAG00000005807,ENSJJAG00000010531,ENSJJAG00000016562,ENSJJAG00000021935,ENSJJAG00000021076,ENSJJAG00000003676,ENSJJAG00000019525,ENSJJAG00000011373,ENSJJAG00000020115,ENSJJAG00000007645,ENSJJAG00000008348,ENSJJAG00000019224
217	brown	TRUE	0.00932562	156	493	20	0.040568	0.128205	GO:0098813	GO:BP	nuclear chromosome segregation	15050	19957	IMP,IMP,IMP,IDA IMP IGI IEA,IEA,IDA,IMP,IDA IEA,IDA IMP,IDA,IEA,IMP,IMP IEA,IDA,IDA,IMP,IMP,IMP,IDA,IMP	ENSJJAG00000006229,ENSJJAG00000020338,ENSJJAG00000013047,ENSJJAG00000007998,ENSJJAG00000000264,ENSJJAG00000016860,ENSJJAG00000022817,ENSJJAG00000023233,ENSJJAG00000019335,ENSJJAG00000022234,ENSJJAG00000000354,ENSJJAG00000000294,ENSJJAG00000012981,ENSJJAG00000022154,ENSJJAG00000015135,ENSJJAG00000020145,ENSJJAG00000021537,ENSJJAG00000023131,ENSJJAG00000018391,ENSJJAG00000019412
218	brown	TRUE	2.63634e-07	350	493	40	0.0811359	0.114286	GO:0009986	GO:CC	cell surface	15050	663	IDA,IMP,IDA,IDA,IDA,IDA,IDA,IDA,IDA,IDA,IDA,IDA,IDA,IDA,IDA,IDA,IDA,IDA,IDA,IDA,IDA,IDA,IDA IEA,IDA,IDA,IDA,IDA,IDA,IDA,IDA,IDA,IDA,IDA,IDA,IDA,IDA,IDA,IDA,IDA,IDA	ENSJJAG00000020942,ENSJJAG00000023713,ENSJJAG00000012555,ENSJJAG00000013501,ENSJJAG00000004618,ENSJJAG00000012492,ENSJJAG00000015687,ENSJJAG00000012674,ENSJJAG00000024349,ENSJJAG00000011604,ENSJJAG00000021935,ENSJJAG00000010868,ENSJJAG00000017713,ENSJJAG00000013180,ENSJJAG00000017338,ENSJJAG00000001652,ENSJJAG00000005584,ENSJJAG00000006289,ENSJJAG00000015315,ENSJJAG00000022025,ENSJJAG00000019502,…
219	brown	TRUE	2.49963e-05	2024	493	116	0.235294	0.0573123	GO:0005886	GO:CC	plasma membrane	15050	424	IDA,IDA,IDA IEA,IDA IEA,IDA IEA,IDA IEA,IDA IEA,IDA IEA,IDA IMP,IDA,IDA,IDA,IDA IEA,IDA,IDA IMP,IDA,IDA,IDA IMP,IDA,IDA,IDA IEA,IDA,IDA,IDA,IDA,IDA,IDA,IDA,IDA,IDA,IDA,IDA,IDA,IDA,IDA,IMP,IDA,IDA,IDA,IDA,IDA,IDA,IDA,IDA,IDA,IDA,IDA,IDA,IDA,IDA,IDA,IDA,IDA,IDA,IDA,IDA,IDA IEA,IDA,IDA,IDA,IDA,IDA,IDA,IDA IEA,IDA,IDA,IDA,IEA,IDA,IDA,IDA,IDA,IDA,IDA,IDA,IDA,IDA,IDA,IDA,IDA,IDA,IDA,IDA,IDA,IDA IEA,IDA…	ENSJJAG00000022507,ENSJJAG00000020942,ENSJJAG00000023713,ENSJJAG00000000542,ENSJJAG00000012555,ENSJJAG00000022338,ENSJJAG00000013501,ENSJJAG00000011052,ENSJJAG00000004618,ENSJJAG00000006532,ENSJJAG00000019528,ENSJJAG00000012492,ENSJJAG00000016416,ENSJJAG00000023470,ENSJJAG00000010878,ENSJJAG00000016316,ENSJJAG00000000683,ENSJJAG00000015687,ENSJJAG00000012674,ENSJJAG00000006557,ENSJJAG00000010114,…
220	brown	TRUE	5.99794e-05	6	493	6	0.0121704	1	GO:0042611	GO:CC	MHC protein complex	15050	1813	IDA IEA,IDA IEA,IDA IEA,IDA IEA,IDA,IEA	ENSJJAG00000023713,ENSJJAG00000000542,ENSJJAG00000012555,ENSJJAG00000022338,ENSJJAG00000011199,ENSJJAG00000000085
221	brown	TRUE	5.99794e-05	6	493	6	0.0121704	1	GO:0042613	GO:CC	MHC class II protein complex	15050	1815	IDA IEA,IDA IEA,IDA IEA,IDA IEA,IDA,IEA	ENSJJAG00000023713,ENSJJAG00000000542,ENSJJAG00000012555,ENSJJAG00000022338,ENSJJAG00000011199,ENSJJAG00000000085
222	brown	TRUE	0.000113484	121	493	20	0.040568	0.165289	GO:0009897	GO:CC	external side of plasma membrane	15050	656	IDA,IDA,IDA,IDA,IDA,IDA,IDA,IDA,IDA,IDA,IDA IEA,IDA,IDA,IDA,IDA,IDA,IDA,IDA,IDA,IDA	ENSJJAG00000013501,ENSJJAG00000004618,ENSJJAG00000012492,ENSJJAG00000015687,ENSJJAG00000021935,ENSJJAG00000013180,ENSJJAG00000005584,ENSJJAG00000006289,ENSJJAG00000019502,ENSJJAG00000003676,ENSJJAG00000019525,ENSJJAG00000011199,ENSJJAG00000011373,ENSJJAG00000020115,ENSJJAG00000009558,ENSJJAG00000014180,ENSJJAG00000012028,ENSJJAG00000021120,ENSJJAG00000014422,ENSJJAG00000000979
223	brown	TRUE	0.000258496	2228	493	121	0.245436	0.0543088	GO:0071944	GO:CC	cell periphery	15050	2801	IDA,IEA,IDA,IDA IEA,IDA IEA,IDA IEA,IDA IEA,IDA IEA,IDA IEA,IDA IMP,IDA,IDA,IDA,IDA IEA,IDA,IDA IMP,IDA,IDA,IDA IMP,IDA,IDA,IDA IEA,IDA,IDA,IDA,IDA,IDA,IDA,IDA,IDA,IDA,IDA,IDA,IDA,IDA,IDA,IDA,IMP,IDA,IDA,IDA,IDA,IDA,IDA,IDA,IDA,IDA,IDA,IDA,IDA,IDA,IDA,IDA,IDA,IDA,IDA,IDA,IDA,IDA,IDA,IDA IEA,IDA,IDA,IDA,IDA,IDA,IDA,IDA IEA,IDA,IDA,IDA,IEA,IDA,IDA,IDA,IDA,IDA,IDA,IDA,IDA,IDA,IDA,IDA,IDA,IDA,IDA,IDA…	ENSJJAG00000022507,ENSJJAG00000011125,ENSJJAG00000020942,ENSJJAG00000023713,ENSJJAG00000000542,ENSJJAG00000012555,ENSJJAG00000022338,ENSJJAG00000013501,ENSJJAG00000011052,ENSJJAG00000004618,ENSJJAG00000006532,ENSJJAG00000019528,ENSJJAG00000012492,ENSJJAG00000016416,ENSJJAG00000023470,ENSJJAG00000010878,ENSJJAG00000016316,ENSJJAG00000000683,ENSJJAG00000015687,ENSJJAG00000012674,ENSJJAG00000006557,…
224	brown	TRUE	0.00082712	610	493	48	0.0973631	0.0786885	GO:0005576	GO:CC	extracellular region	15050	198	IDA,IDA IEA,IDA,IDA,IDA,IDA,IDA,IDA,IEA,IDA IEA,IDA,IDA,IDA,IDA,IEA,IDA,IEA,IDA IPI,IDA IPI,IDA,IDA,IDA,IDA,IDA,IDA,IDA IEA,IEA,IDA IEA,IDA IEA,IDA IEA,IDA,IDA IEA,IDA IEA,IEA,IDA IEA,IDA,IDA,IDA,IDA,IDA,IDA,IDA IEA,IDA IEA,IDA IEA,IDA,IDA,IEA,IDA IEA	ENSJJAG00000016568,ENSJJAG00000024387,ENSJJAG00000013485,ENSJJAG00000011126,ENSJJAG00000012485,ENSJJAG00000015687,ENSJJAG00000019965,ENSJJAG00000016280,ENSJJAG00000012267,ENSJJAG00000024349,ENSJJAG00000013378,ENSJJAG00000021421,ENSJJAG00000021905,ENSJJAG00000010499,ENSJJAG00000000182,ENSJJAG00000014659,ENSJJAG00000014340,ENSJJAG00000012870,ENSJJAG00000016238,ENSJJAG00000002665,ENSJJAG00000019893,…
225	brown	TRUE	0.00463062	9	493	6	0.0121704	0.666667	GO:0042101	GO:CC	T cell receptor complex	15050	1777	IDA,IDA,IDA IEA,IDA,IDA,IDA	ENSJJAG00000012590,ENSJJAG00000020349,ENSJJAG00000020818,ENSJJAG00000021120,ENSJJAG00000017281,ENSJJAG00000004667
226	brown	TRUE	2.08753e-07	37	493	14	0.0283976	0.378378	GO:0005125	GO:MF	cytokine activity	15050	1297	IDA,IDA IEA,IEA,IDA IEA,IEA,IDA IEA,IEA,IDA IEA,IDA IEA,IEA,IDA IEA,IEA,IDA IEA,IEA	ENSJJAG00000000182,ENSJJAG00000024384,ENSJJAG00000021808,ENSJJAG00000013777,ENSJJAG00000011404,ENSJJAG00000022032,ENSJJAG00000024069,ENSJJAG00000011373,ENSJJAG00000020115,ENSJJAG00000019347,ENSJJAG00000012250,ENSJJAG00000013921,ENSJJAG00000007645,ENSJJAG00000011073
227	brown	TRUE	6.22488e-07	47	493	15	0.030426	0.319149	GO:0140375	GO:MF	immune receptor activity	15050	10638	IDA IEA,IPI IEA,IDA IMP,IDA IEA,IDA IMP IEA,IDA IEA,IDA IEA,IEA,IDA,IEA,IDA IMP,IDA IEA,IDA IEA,IEA,IDA	ENSJJAG00000004618,ENSJJAG00000013732,ENSJJAG00000019528,ENSJJAG00000013180,ENSJJAG00000001652,ENSJJAG00000005584,ENSJJAG00000006289,ENSJJAG00000010176,ENSJJAG00000022025,ENSJJAG00000019502,ENSJJAG00000011199,ENSJJAG00000012663,ENSJJAG00000000963,ENSJJAG00000020957,ENSJJAG00000016724
228	brown	TRUE	5.74403e-06	437	493	43	0.0872211	0.0983982	GO:0038023	GO:MF	signaling receptor activity	15050	5541	IDA IEA,IEA,IDA IEA,IDA IEA,IPI IEA,IDA IMP,IDA,IEA,IDA,IEA,IDA IEA,IPI IEA,IEA,IDA IEA,IDA IMP IEA,IDA IEA,IDA IEA,IEA,IDA,IEA,IEA,IEA,IEA,IEA,IDA IMP IEA,IDA IMP,IDA,IMP IEA,IEA,IEA,IMP IEA,IEA,IEA,IDA IEA,IEA,IDA IEA,IEA,IMP,IEA,IEA,IEA,IDA IEA,IDA	ENSJJAG00000022507,ENSJJAG00000011221,ENSJJAG00000004618,ENSJJAG00000017824,ENSJJAG00000013732,ENSJJAG00000019528,ENSJJAG00000012492,ENSJJAG00000023470,ENSJJAG00000010878,ENSJJAG00000012674,ENSJJAG00000010420,ENSJJAG00000010813,ENSJJAG00000021605,ENSJJAG00000013180,ENSJJAG00000001652,ENSJJAG00000005584,ENSJJAG00000006289,ENSJJAG00000010176,ENSJJAG00000022025,ENSJJAG00000019502,ENSJJAG00000021977,…
229	brown	TRUE	5.74403e-06	437	493	43	0.0872211	0.0983982	GO:0060089	GO:MF	molecular transducer activity	15050	8465	IDA IEA,IEA,IDA IEA,IDA IEA,IPI IEA,IDA IMP,IDA,IEA,IDA,IEA,IDA IEA,IPI IEA,IEA,IDA IEA,IDA IMP IEA,IDA IEA,IDA IEA,IEA,IDA,IEA,IEA,IEA,IEA,IEA,IDA IMP IEA,IDA IMP,IDA,IMP IEA,IEA,IEA,IMP IEA,IEA,IEA,IDA IEA,IEA,IDA IEA,IEA,IMP,IEA,IEA,IEA,IDA IEA,IDA	ENSJJAG00000022507,ENSJJAG00000011221,ENSJJAG00000004618,ENSJJAG00000017824,ENSJJAG00000013732,ENSJJAG00000019528,ENSJJAG00000012492,ENSJJAG00000023470,ENSJJAG00000010878,ENSJJAG00000012674,ENSJJAG00000010420,ENSJJAG00000010813,ENSJJAG00000021605,ENSJJAG00000013180,ENSJJAG00000001652,ENSJJAG00000005584,ENSJJAG00000006289,ENSJJAG00000010176,ENSJJAG00000022025,ENSJJAG00000019502,ENSJJAG00000021977,…
230	brown	TRUE	3.1821e-05	43	493	13	0.0263692	0.302326	GO:0004896	GO:MF	cytokine receptor activity	15050	1152	IDA IEA,IPI IEA,IDA IMP,IDA IEA,IDA IMP IEA,IDA IEA,IDA IEA,IEA,IEA,IDA IMP,IDA IEA,IDA IEA,IDA	ENSJJAG00000004618,ENSJJAG00000013732,ENSJJAG00000019528,ENSJJAG00000013180,ENSJJAG00000001652,ENSJJAG00000005584,ENSJJAG00000006289,ENSJJAG00000010176,ENSJJAG00000019502,ENSJJAG00000011199,ENSJJAG00000012663,ENSJJAG00000000963,ENSJJAG00000016724
231	brown	TRUE	6.53576e-05	351	493	36	0.0730223	0.102564	GO:0004888	GO:MF	transmembrane signaling receptor activity	15050	1149	IDA IEA,IEA,IDA IEA,IDA IEA,IPI IEA,IDA IMP,IEA,IEA,IDA IEA,IPI IEA,IEA,IDA IEA,IDA IMP IEA,IDA IEA,IDA IEA,IEA,IDA,IEA,IEA,IEA,IEA,IDA IMP IEA,IDA IMP,IMP IEA,IEA,IEA,IMP IEA,IEA,IEA,IDA IEA,IEA,IDA IEA,IMP,IEA,IDA IEA,IDA	ENSJJAG00000022507,ENSJJAG00000011221,ENSJJAG00000004618,ENSJJAG00000017824,ENSJJAG00000013732,ENSJJAG00000019528,ENSJJAG00000023470,ENSJJAG00000012674,ENSJJAG00000010420,ENSJJAG00000010813,ENSJJAG00000021605,ENSJJAG00000013180,ENSJJAG00000001652,ENSJJAG00000005584,ENSJJAG00000006289,ENSJJAG00000010176,ENSJJAG00000022025,ENSJJAG00000019502,ENSJJAG00000021977,ENSJJAG00000021076,ENSJJAG00000003676,…
232	brown	TRUE	0.000571343	11	493	7	0.0141988	0.636364	GO:0008009	GO:MF	chemokine activity	15050	1522	IEA,IDA IEA,IEA,IDA IEA,IDA IEA,IEA,IDA IEA	ENSJJAG00000011404,ENSJJAG00000022032,ENSJJAG00000024069,ENSJJAG00000011373,ENSJJAG00000020115,ENSJJAG00000019347,ENSJJAG00000012250
233	brown	TRUE	0.00205314	18	493	8	0.0162272	0.444444	GO:0042379	GO:MF	chemokine receptor binding	15050	5645	IDA,IEA,IDA IEA,IDA IEA,IDA IEA,IDA IEA,IEA,IDA IPI IEA	ENSJJAG00000001652,ENSJJAG00000011404,ENSJJAG00000022032,ENSJJAG00000024069,ENSJJAG00000011373,ENSJJAG00000020115,ENSJJAG00000019347,ENSJJAG00000012250
234	turquoise	TRUE	2.00556e-06	1465	4969	597	0.120145	0.407509	GO:0009653	GO:BP	anatomical structure morphogenesis	15050	3648	IGI,IDA,IMP,IMP IGI,IMP IGI,IDA IMP,IMP,IMP,IMP,IEA,IMP,IDA,IMP,IMP IGI,IMP,IDA IGI IEA,IMP IEP,IMP IGI,IDA IEA,IMP,IMP,IMP,IDA,IMP IGI,IMP,IMP,IMP,IMP,IMP,IMP,IGI,IMP,IMP,IMP,IDA,IMP,IMP,IMP,IMP,IDA IGI,IDA IMP,IMP,IGI,IMP,IMP,IDA IMP IGI,IMP,IDA,IMP,IMP,IMP,IMP,IDA,IMP,IDA IMP IEA,IDA IMP IEA,IDA,IDA IMP IEA,IDA,IMP,IMP IGI,IMP,IGI,IMP,IMP,IMP,IDA,IMP,IGI,IMP IGI,IDA,IMP,IMP,IMP,IMP IEA,IMP,IMP…	ENSJJAG00000017115,ENSJJAG00000023478,ENSJJAG00000024175,ENSJJAG00000000414,ENSJJAG00000001491,ENSJJAG00000018396,ENSJJAG00000010539,ENSJJAG00000017247,ENSJJAG00000011059,ENSJJAG00000011576,ENSJJAG00000018892,ENSJJAG00000010461,ENSJJAG00000018954,ENSJJAG00000002438,ENSJJAG00000021075,ENSJJAG00000005593,ENSJJAG00000023218,ENSJJAG00000002135,ENSJJAG00000023961,ENSJJAG00000020101,ENSJJAG00000018744,…
235	turquoise	TRUE	5.40159e-06	3030	4969	1149	0.231234	0.379208	GO:0023052	GO:BP	signaling	15050	7002	IEA,IEA,IDA IMP,IDA IEA,IMP,IDA IMP,IDA,IEA,IMP,IMP,IDA IMP,IDA IMP,IMP IGI,IEA,IDA IMP IEA,IDA IMP IEA,IGI,IMP,IDA IEA,IDA IGI,IDA,IMP IGI IEA,IEA,IMP IEA,IMP IEA,IMP,IMP,IDA IMP,IMP,IDA,IMP,IDA IMP IGI IEA,IDA IMP,IDA IMP IGI,IEA,IMP,IDA,IDA IMP,IEA,IEP,IDA IMP IGI IEA,IMP IEA,IDA,IEA,IEA,IDA IEA,IDA IMP IEA,IDA IMP,IDA IMP IGI,IDA IMP IEA,IEA,IDA IMP,IDA,IMP IGI,IEA,IGI,IEA,IDA IGI,IDA,IDA,IMP…	ENSJJAG00000015267,ENSJJAG00000018642,ENSJJAG00000020750,ENSJJAG00000003968,ENSJJAG00000020392,ENSJJAG00000001491,ENSJJAG00000018396,ENSJJAG00000020799,ENSJJAG00000010539,ENSJJAG00000017661,ENSJJAG00000017247,ENSJJAG00000011059,ENSJJAG00000019925,ENSJJAG00000010995,ENSJJAG00000010461,ENSJJAG00000013380,ENSJJAG00000018954,ENSJJAG00000002438,ENSJJAG00000021075,ENSJJAG00000009577,ENSJJAG00000023218,…
236	turquoise	TRUE	2.15419e-05	873	4969	373	0.0750654	0.427262	GO:0042592	GO:BP	homeostatic process	15050	10828	IMP,IMP IGI,IDA IMP,IDA,IDA,IMP,IDA IMP IGI,IMP,IMP,IMP,IDA,IMP,IMP,IMP,IEA,IMP,IMP,IDA,IMP,IDA IMP,IEA,IMP,IMP,IDA,IMP,IMP,IMP,IMP,IMP,IMP IGI,IMP,IMP,IMP,IDA,IDA,IMP,IDA IMP IGI,IMP,IMP,IMP,IMP IGI,IDA IMP,IMP,IMP,IMP,IMP,IMP,IMP,IMP IGI,IGI,IEA,IDA IEA,IEA,IMP,IDA,IMP,IMP,IDA,IMP,IMP,IMP,IMP,IMP,IMP,IMP,IMP,IDA,IMP,IDA,IDA,IDA IMP IEP,IMP,IMP IGI,IMP,IMP,IMP,IDA,IMP,IDA,IMP,IMP,IMP,IGI,IDA,IMP…	ENSJJAG00000013632,ENSJJAG00000020750,ENSJJAG00000001491,ENSJJAG00000017247,ENSJJAG00000000637,ENSJJAG00000021075,ENSJJAG00000002135,ENSJJAG00000020101,ENSJJAG00000016569,ENSJJAG00000016348,ENSJJAG00000023466,ENSJJAG00000020476,ENSJJAG00000012969,ENSJJAG00000024107,ENSJJAG00000023343,ENSJJAG00000016596,ENSJJAG00000023405,ENSJJAG00000021051,ENSJJAG00000013503,ENSJJAG00000014291,ENSJJAG00000011665,…
237	turquoise	TRUE	4.54107e-05	3096	4969	1164	0.234252	0.375969	GO:0007154	GO:BP	cell communication	15050	2781	IEA,IEA,IDA IMP,IDA IMP,IDA IEA,IMP,IDA IMP,IDA,IEA,IMP,IMP,IDA IMP,IDA IMP,IMP IGI,IEA,IDA IMP IEA,IDA IMP IEA,IGI,IMP,IDA IEA,IDA IGI,IDA,IMP IGI IEA,IEA,IMP IEA,IMP IEA,IMP,IMP,IDA IMP,IMP,IDA,IMP,IDA IMP IGI IEA,IDA IMP,IDA IMP IGI,IEA,IMP,IDA,IDA IMP,IEA,IEP,IDA IMP IGI IEA,IMP IEA,IDA,IEA,IEA,IDA IEA,IDA IMP IEA,IDA IMP,IDA IMP IGI,IDA IMP IEA,IEA,IDA IMP,IDA,IMP IGI,IEA,IGI,IEA,IDA IGI,IDA…	ENSJJAG00000015267,ENSJJAG00000018642,ENSJJAG00000020750,ENSJJAG00000000490,ENSJJAG00000003968,ENSJJAG00000020392,ENSJJAG00000001491,ENSJJAG00000018396,ENSJJAG00000020799,ENSJJAG00000010539,ENSJJAG00000017661,ENSJJAG00000017247,ENSJJAG00000011059,ENSJJAG00000019925,ENSJJAG00000010995,ENSJJAG00000010461,ENSJJAG00000013380,ENSJJAG00000018954,ENSJJAG00000002438,ENSJJAG00000021075,ENSJJAG00000009577,…
238	turquoise	TRUE	8.84101e-05	719	4969	312	0.0627893	0.433936	GO:0007155	GO:BP	cell adhesion	15050	2782	IMP,IMP,IMP,IMP,IMP,IMP,IDA,IMP,IDA,IMP,IDA,IDA IEA,IEA,IDA,IDA,IEA,IDA,IDA,IEA,IMP,IDA IMP IEA,IDA,IDA,IDA IEA,IEA,IEA,IEA,IEP,IMP,IDA,IDA,IEA,IMP,IEA,IMP,IMP,IMP,IMP,IMP,IDA,IDA IMP IEA,IDA,IDA,IMP,IDA,IDA,IDA,IMP,IDA,IDA,IMP,IDA IEA,IEA,IGI,IEA,IDA,IEA,IDA IMP,IDA,IDA,IMP,IMP,IDA IEA,IMP,IMP,IMP,IMP,IDA,IDA,IMP IGI,IDA,IDA IMP,IMP IEA,IDA,IMP,IDA,IDA IMP,IDA,IDA IMP,IMP,IMP,IDA,IEA,IMP IEA,IEA…	ENSJJAG00000016530,ENSJJAG00000017247,ENSJJAG00000019748,ENSJJAG00000002438,ENSJJAG00000002135,ENSJJAG00000021218,ENSJJAG00000016348,ENSJJAG00000004398,ENSJJAG00000021056,ENSJJAG00000018666,ENSJJAG00000023796,ENSJJAG00000021051,ENSJJAG00000023035,ENSJJAG00000020827,ENSJJAG00000014693,ENSJJAG00000008521,ENSJJAG00000022397,ENSJJAG00000020917,ENSJJAG00000023159,ENSJJAG00000003122,ENSJJAG00000013058,…
239	turquoise	TRUE	0.000142528	484	4969	221	0.0444757	0.456612	GO:0000902	GO:BP	cell morphogenesis	15050	249	IGI,IDA,IDA,IGI,IMP,IDA IEA,IMP,IGI,IMP,IMP,IMP,IMP,IMP,IMP,IMP,IMP,IDA IMP IEA,IDA IMP IEA,IDA,IGI,IMP,IGI,IMP,IMP,IGI,IMP,IMP IEA,IMP,IGI,IDA,IMP IEA,IMP,IMP,IMP,IDA,IDA,IDA IEA,IDA IMP,IMP,IMP IEA,IMP,IDA IGI,IMP,IMP,IMP,IDA,IMP,IMP,IMP,IMP,IEP,IMP,IMP,IMP IEA,IMP,IDA,IMP,IMP,IMP,IDA IMP IEA,IDA IMP,IMP,IMP,IMP,IDA,IGI,IMP,IMP IEA,IMP IGI,IDA IMP,IMP,IMP,IMP,IEA,IDA,IMP,IDA,IMP,IMP,IMP,IMP,IDA…	ENSJJAG00000017115,ENSJJAG00000018396,ENSJJAG00000010461,ENSJJAG00000002438,ENSJJAG00000002135,ENSJJAG00000023961,ENSJJAG00000018744,ENSJJAG00000016348,ENSJJAG00000010269,ENSJJAG00000024107,ENSJJAG00000020749,ENSJJAG00000017741,ENSJJAG00000008521,ENSJJAG00000010188,ENSJJAG00000015007,ENSJJAG00000022162,ENSJJAG00000023403,ENSJJAG00000011603,ENSJJAG00000019446,ENSJJAG00000011282,ENSJJAG00000018957,…
240	turquoise	TRUE	0.000231512	2780	4969	1048	0.210908	0.376978	GO:0007165	GO:BP	signal transduction	15050	2792	IEA,IEA,IDA IMP,IDA IEA,IMP,IDA IMP,IDA,IEA,IMP,IMP,IDA IMP,IDA IMP,IMP,IEA,IDA IMP IEA,IDA IMP IEA,IGI,IMP,IDA IEA,IDA,IMP IGI IEA,IEA,IMP IEA,IMP IEA,IMP,IMP,IDA IMP,IMP,IMP,IDA IMP IGI IEA,IDA IMP,IDA IMP IGI,IEA,IDA,IDA IMP,IEA,IEP,IDA IMP IGI IEA,IMP IEA,IDA,IEA,IEA,IDA IEA,IDA IMP IEA,IDA IMP,IDA IMP IGI,IDA IMP IEA,IEA,IDA IMP,IDA,IMP IGI,IEA,IEA,IDA IGI,IDA,IMP IGI IEA,IMP,IMP,IDA,IMP,IMP…	ENSJJAG00000015267,ENSJJAG00000018642,ENSJJAG00000020750,ENSJJAG00000003968,ENSJJAG00000020392,ENSJJAG00000001491,ENSJJAG00000018396,ENSJJAG00000020799,ENSJJAG00000010539,ENSJJAG00000017661,ENSJJAG00000017247,ENSJJAG00000011059,ENSJJAG00000019925,ENSJJAG00000010995,ENSJJAG00000010461,ENSJJAG00000013380,ENSJJAG00000018954,ENSJJAG00000002438,ENSJJAG00000021075,ENSJJAG00000023218,ENSJJAG00000002135,…
241	turquoise	TRUE	0.000376692	794	4969	337	0.0678205	0.424433	GO:0055085	GO:BP	transmembrane transport	15050	15067	IMP IEA,IMP,IDA IEA,IEA,IMP,IEA,IDA IEA,IMP,IMP,IDA,IDA IMP,IDA,IEA,IMP,IDA IEA,IDA IEA,IEA,IMP,IDA,IMP IEA,IDA IEA,IMP,IMP,IDA IEA,IEA,IDA,IDA IMP,IDA IMP IEA,IEA,IMP,IMP IEA,IDA IEA,IDA,IMP,IDA,IEA,IEA,IEA,IEA,IEA,IMP,IMP IEA,IDA,IMP IEA,IDA IEA,IMP,IEA,IDA IEA,IEA,IEA,IDA IEA,IEA,IEA,IEA,IEA,IEA,IDA IMP,IDA IEA,IMP,IMP,IEA,IEA,IMP,IDA IMP,IDA,IEA,IEA,IMP,IMP IEA,IMP,IEA,IDA IEA,IDA IGI,IDA,IMP…	ENSJJAG00000019302,ENSJJAG00000020750,ENSJJAG00000000637,ENSJJAG00000012474,ENSJJAG00000002135,ENSJJAG00000019249,ENSJJAG00000010308,ENSJJAG00000017638,ENSJJAG00000016348,ENSJJAG00000023466,ENSJJAG00000021289,ENSJJAG00000024107,ENSJJAG00000003685,ENSJJAG00000024252,ENSJJAG00000014291,ENSJJAG00000018761,ENSJJAG00000011965,ENSJJAG00000010188,ENSJJAG00000013624,ENSJJAG00000013152,ENSJJAG00000017119,…
242	turquoise	TRUE	0.000697414	507	4969	227	0.0456832	0.447732	GO:0048878	GO:BP	chemical homeostasis	15050	13859	IMP,IMP,IDA IMP,IDA,IDA IMP IGI,IMP,IMP,IDA,IMP,IMP,IEA,IMP,IDA IMP,IMP,IMP,IMP,IMP IGI,IMP,IDA,IDA,IDA IMP,IMP,IMP,IMP IGI,IDA,IMP,IMP,IEA,IDA IEA,IEA,IMP,IDA,IMP,IDA,IMP,IMP,IMP,IDA,IDA,IDA,IDA IMP IEP,IMP,IMP,IMP,IMP,IMP,IMP,IDA,IEA,IDA IEA,IDA,IDA,IDA IGI,IDA IMP,IMP,IDA,IMP,IMP,IMP,IMP,IMP,IDA IMP IGI,IDA,IDA IMP,IMP IEA,IDA,IMP,IMP,IDA IMP,IMP,IDA,IDA IMP,IMP,IMP,IMP,IEA,IDA IMP,IMP IGI,IDA…	ENSJJAG00000013632,ENSJJAG00000020750,ENSJJAG00000001491,ENSJJAG00000000637,ENSJJAG00000002135,ENSJJAG00000020101,ENSJJAG00000016569,ENSJJAG00000023466,ENSJJAG00000012969,ENSJJAG00000024107,ENSJJAG00000023343,ENSJJAG00000016596,ENSJJAG00000014291,ENSJJAG00000007736,ENSJJAG00000005221,ENSJJAG00000021527,ENSJJAG00000013624,ENSJJAG00000018002,ENSJJAG00000020325,ENSJJAG00000019911,ENSJJAG00000003066,…
243	turquoise	TRUE	0.000875378	1701	4969	664	0.133628	0.390359	GO:0042221	GO:BP	response to chemical	15050	10621	IMP,IDA,IDA IMP,IDA IMP IGI IEP,IDA,IDA IMP,IMP,IDA,IMP,IMP,IMP,IGI,IMP,IDA,IGI,IDA,IDA,IDA,IMP,IDA IMP,IGI,IDA IMP,IMP,IDA,IEP,IMP,IDA IEP,IDA IMP,IDA,IMP,IDA,IMP,IDA IMP,IDA,IDA IMP IEP,IDA,IEP,IMP,IMP,IMP,IMP,IMP,IMP,IMP IGI,IMP,IEA,IDA,IGI,IDA,IDA IMP,IMP,IMP,IEA,IDA IMP,IMP,IMP,IMP,IDA,IGI,IDA,IMP,IDA,IMP,IMP,IDA IMP,IGI,IMP IEA,IDA,IMP,IDA,IMP,IDA,IEA,IDA,IDA IMP,IDA IMP,IGI,IDA IMP,IEP,IMP…	ENSJJAG00000018642,ENSJJAG00000020750,ENSJJAG00000018620,ENSJJAG00000001491,ENSJJAG00000017661,ENSJJAG00000017247,ENSJJAG00000000637,ENSJJAG00000019925,ENSJJAG00000010995,ENSJJAG00000019748,ENSJJAG00000013380,ENSJJAG00000002438,ENSJJAG00000011136,ENSJJAG00000023218,ENSJJAG00000002135,ENSJJAG00000021218,ENSJJAG00000018744,ENSJJAG00000014743,ENSJJAG00000017638,ENSJJAG00000016348,ENSJJAG00000004398,…
244	turquoise	TRUE	0.000998766	1976	4969	761	0.15315	0.385121	GO:0048731	GO:BP	system development	15050	13728	IGI,IMP IGI,IMP,IMP IGI,IMP,IMP,IEP,IMP,IMP,IMP,IMP,IMP,IDA IMP IGI,IMP,IDA IGI,IDA,IDA IMP IGI IEA,IEP,IMP IGI,IMP,IDA IEA,IMP,IDA,IMP,IDA,IDA IMP IGI,IMP,IEP,IMP,IMP,IMP,IDA IMP IGI,IMP,IMP,IMP IGI,IGI,IMP,IMP,IMP,IEP,IDA,IMP,IMP,IMP,IMP,IDA IGI,IMP,IMP,IGI,IMP IGI,IMP,IMP IEA,IDA,IMP,IDA IMP,IMP,IMP,IEP,IMP,IMP,IMP,IDA,IMP,IEP,IMP,IDA IMP IGI IEA,IDA IMP IEA,IDA IMP IEA,IMP,IDA,IDA IMP IEA,IDA…	ENSJJAG00000017115,ENSJJAG00000000414,ENSJJAG00000020392,ENSJJAG00000001491,ENSJJAG00000018396,ENSJJAG00000010539,ENSJJAG00000016530,ENSJJAG00000017247,ENSJJAG00000011059,ENSJJAG00000018892,ENSJJAG00000018954,ENSJJAG00000019282,ENSJJAG00000002438,ENSJJAG00000021075,ENSJJAG00000009577,ENSJJAG00000019755,ENSJJAG00000005593,ENSJJAG00000023218,ENSJJAG00000002135,ENSJJAG00000014377,ENSJJAG00000023961,…
245	turquoise	TRUE	0.00103649	1711	4969	667	0.134232	0.389831	GO:0006796	GO:BP	phosphate-containing compound metabolic process	15050	2537	IEA,IEA,IEA,IDA IMP,IDA,IDA IEA,IEA,IDA IEA,IEA,IMP,IDA IEA,IMP,IEA,IDA IMP IGI,IDA IEA,IEA,IDA IMP,IMP IEA,IDA IEA,IDA IEA,IMP IEA,IDA,IDA IEA,IMP IEA,IMP,IEA,IDA,IEA,IDA IMP IEA,IDA IEA,IDA IEA,IMP,IDA IMP,IEA,IDA IGI,IDA,IDA IEA,IDA,IDA,IDA,IMP,IEA,IDA,IEA,IDA,IDA IEA,IMP,IDA,IDA,IDA,IDA IMP,IDA IMP,IDA,IDA IEA,IDA,IEA,IMP,IEA,IDA IEA,IMP,IDA IMP IEA,IEA,IDA,IDA IMP,IDA IEA,IEA,IDA,IGI IEA,IMP…	ENSJJAG00000021944,ENSJJAG00000021048,ENSJJAG00000011212,ENSJJAG00000000490,ENSJJAG00000003968,ENSJJAG00000020392,ENSJJAG00000000815,ENSJJAG00000004772,ENSJJAG00000022853,ENSJJAG00000010461,ENSJJAG00000013380,ENSJJAG00000013288,ENSJJAG00000009859,ENSJJAG00000002135,ENSJJAG00000021480,ENSJJAG00000021681,ENSJJAG00000018744,ENSJJAG00000008645,ENSJJAG00000017638,ENSJJAG00000016348,ENSJJAG00000021922,…
246	turquoise	TRUE	0.00141663	1728	4969	672	0.135238	0.388889	GO:0006793	GO:BP	phosphorus metabolic process	15050	2534	IEA,IEA,IEA,IDA IMP,IDA,IDA IEA,IEA,IDA IEA,IEA,IMP,IDA IEA,IMP,IEA,IDA IMP IGI,IDA IEA,IEA,IDA IMP,IMP IEA,IDA IEA,IDA IEA,IMP IEA,IDA,IDA IEA,IMP IEA,IMP,IEA,IDA,IEA,IDA IMP IEA,IDA IEA,IDA IEA,IMP,IDA IMP,IEA,IDA IGI,IDA,IDA IEA,IDA,IDA,IDA,IMP,IEA,IDA,IEA,IDA,IDA IEA,IMP,IDA,IDA,IDA,IDA IMP,IDA IMP,IDA,IDA IEA,IDA,IEA,IMP,IEA,IDA IEA,IMP,IDA IMP IEA,IEA,IDA,IDA IMP,IDA IEA,IEA,IDA,IGI IEA,IMP…	ENSJJAG00000021944,ENSJJAG00000021048,ENSJJAG00000011212,ENSJJAG00000000490,ENSJJAG00000003968,ENSJJAG00000020392,ENSJJAG00000000815,ENSJJAG00000004772,ENSJJAG00000022853,ENSJJAG00000010461,ENSJJAG00000013380,ENSJJAG00000013288,ENSJJAG00000009859,ENSJJAG00000002135,ENSJJAG00000021480,ENSJJAG00000021681,ENSJJAG00000018744,ENSJJAG00000008645,ENSJJAG00000017638,ENSJJAG00000016348,ENSJJAG00000021922,…
247	turquoise	TRUE	0.00162283	1004	4969	411	0.0827128	0.409363	GO:0006468	GO:BP	protein phosphorylation	15050	2258	IEA,IEA,IDA IMP,IDA,IDA IEA,IDA IEA,IMP,IDA IEA,IEA,IDA IMP IGI,IDA IEA,IMP,IDA IEA,IDA IEA,IDA IEA,IMP IEA,IMP,IDA,IDA IMP IEA,IDA IEA,IMP,IDA IGI,IDA IEA,IDA,IDA,IDA IEA,IMP,IDA,IDA IMP,IDA IMP,IDA,IDA IEA,IDA,IMP,IDA IEA,IMP,IMP,IEA,IDA,IGI,IMP,IGI IEA,IDA,IEA,IDA IGI,IEA,IDA IEA,IDA,IEA,IDA,IDA,IDA IMP IEA,IDA IEA,IEA,IDA,IDA IMP IEA,IDA,IMP IGI,IEA,IDA IMP IGI,IEA,IDA IEA,IDA,IDA,IDA IMP,IMP…	ENSJJAG00000021944,ENSJJAG00000021048,ENSJJAG00000000490,ENSJJAG00000003968,ENSJJAG00000020392,ENSJJAG00000004772,ENSJJAG00000010461,ENSJJAG00000013380,ENSJJAG00000009859,ENSJJAG00000002135,ENSJJAG00000021480,ENSJJAG00000018744,ENSJJAG00000017638,ENSJJAG00000016348,ENSJJAG00000004099,ENSJJAG00000021056,ENSJJAG00000014738,ENSJJAG00000017246,ENSJJAG00000021736,ENSJJAG00000017568,ENSJJAG00000024252,…
248	turquoise	TRUE	0.00210148	3630	4969	1332	0.268062	0.366942	GO:0051716	GO:BP	cellular response to stimulus	15050	14697	IEA,IEA,IMP IEA,IDA IMP,IMP,IDA IMP,IDA IEA,IMP,IDA IMP IGI IEP,IDA,IEA,IMP,IDA,IDA IMP,IMP IEA,IDA IMP,IMP,IDA,IDA IMP,IDA IMP,IMP IEA,IMP,IDA IMP IEA,IDA IMP IEA,IGI,IMP,IMP,IDA IEA,IDA,IMP,IDA,IDA IMP IGI IEA,IEA,IMP IEA,IDA IMP IEA,IMP,IMP,IDA IMP,IDA IMP IEA,IDA IMP,IMP,IDA IMP IGI IEA,IDA IMP IGI,IDA IMP IGI,IEA,IDA,IDA,IDA,IDA IEA,IMP,IDA IMP,IEA,IEP,IDA IMP IGI IEA,IMP IEA,IDA,IEA,IEA,IDA…	ENSJJAG00000015267,ENSJJAG00000012368,ENSJJAG00000018642,ENSJJAG00000020750,ENSJJAG00000018620,ENSJJAG00000000490,ENSJJAG00000003968,ENSJJAG00000020392,ENSJJAG00000001491,ENSJJAG00000018396,ENSJJAG00000020799,ENSJJAG00000010539,ENSJJAG00000016530,ENSJJAG00000017661,ENSJJAG00000019092,ENSJJAG00000017247,ENSJJAG00000000637,ENSJJAG00000009818,ENSJJAG00000011059,ENSJJAG00000019925,ENSJJAG00000010995,…
249	turquoise	TRUE	0.00259289	1065	4969	432	0.086939	0.405634	GO:0016310	GO:BP	phosphorylation	15050	5324	IEA,IEA,IDA IMP,IDA,IDA IEA,IDA IEA,IMP,IDA IEA,IEA,IDA IMP IGI,IDA IEA,IMP,IDA IEA,IDA IEA,IDA,IDA IEA,IMP IEA,IMP,IDA,IDA IMP IEA,IDA IEA,IMP,IDA IGI,IDA IEA,IDA,IDA,IDA IEA,IMP,IDA,IDA IMP,IDA IMP,IDA,IDA IEA,IDA,IMP,IEA,IDA IEA,IMP,IMP,IEA,IDA,IGI,IMP,IGI IEA,IDA,IEA,IDA IGI,IDA,IEA,IDA IEA,IDA,IEA,IDA,IDA,IDA IMP IEA,IDA IEA,IEA,IDA,IDA IMP IEA,IDA,IDA IMP IGI,IEA,IDA IMP IGI,IEA,IDA IEA,IDA…	ENSJJAG00000021944,ENSJJAG00000021048,ENSJJAG00000000490,ENSJJAG00000003968,ENSJJAG00000020392,ENSJJAG00000004772,ENSJJAG00000010461,ENSJJAG00000013380,ENSJJAG00000009859,ENSJJAG00000002135,ENSJJAG00000021480,ENSJJAG00000018744,ENSJJAG00000017638,ENSJJAG00000016348,ENSJJAG00000009134,ENSJJAG00000004099,ENSJJAG00000021056,ENSJJAG00000014738,ENSJJAG00000017246,ENSJJAG00000021736,ENSJJAG00000017568,…
250	turquoise	TRUE	0.00292466	772	4969	324	0.0652043	0.419689	GO:0006629	GO:BP	lipid metabolic process	15050	2396	IDA IMP,IDA IMP,IDA IEA,IMP,IDA IMP,IDA,IMP,IMP IEP,IDA,IEA,IDA,IEA,IDA,IGI,IMP,IDA,IDA IEA,IDA IMP,IDA,IEA,IMP,IEA,IDA,IMP,IDA,IDA,IDA,IMP,IMP,IEA,IMP,IDA,IEA,IDA IMP IEA,IMP,IDA IEA,IEA,IMP,IDA IEA,IMP,IDA,IMP,IMP,IEA,IDA,IEA,IMP,IMP,IDA,IEA,IEA,IDA,IDA,IMP,IEA,IDA IEA,IMP,IDA,IDA IMP,IEA,IMP,IDA,IDA,IDA IMP,IDA IEA,IEA,IDA,IDA,IDA IMP,IEA,IDA IEA,IGI,IEA,IDA,IDA IMP,IDA IMP,IDA IEA,IDA IMP IEA…	ENSJJAG00000000490,ENSJJAG00000017661,ENSJJAG00000019282,ENSJJAG00000011136,ENSJJAG00000013288,ENSJJAG00000004075,ENSJJAG00000016348,ENSJJAG00000004398,ENSJJAG00000023343,ENSJJAG00000015960,ENSJJAG00000009134,ENSJJAG00000016286,ENSJJAG00000016596,ENSJJAG00000011965,ENSJJAG00000021575,ENSJJAG00000020943,ENSJJAG00000020833,ENSJJAG00000020917,ENSJJAG00000022131,ENSJJAG00000023767,ENSJJAG00000012757,…
251	turquoise	TRUE	0.00312211	434	4969	196	0.0394446	0.451613	GO:0098609	GO:BP	cell-cell adhesion	15050	19855	IMP,IMP,IMP,IMP,IDA,IMP,IDA,IEA,IDA,IDA,IEA,IMP,IDA,IDA IEA,IEA,IEP,IMP,IDA,IMP,IMP,IMP,IDA,IDA,IMP,IDA,IMP,IDA,IDA IEA,IEA,IGI,IEA,IDA,IMP,IDA,IDA,IMP,IDA,IMP,IMP,IMP,IDA,IDA,IMP IGI,IDA,IDA IMP,IDA,IMP,IDA,IDA,IDA IMP,IMP,IMP,IDA,IEA,IMP IEA,IEA,IDA,IDA,IMP,IDA,IMP IGI,IDA,IEA,IDA,IDA,IEA,IDA,IDA IEA,IMP,IMP,IMP,IDA,IMP,IEA,IMP,IMP,IDA,IDA,IMP,IMP,IDA,IDA,IMP,IDA,IMP,IMP,IDA IMP,IDA IGI IEA,IDA…	ENSJJAG00000016530,ENSJJAG00000017247,ENSJJAG00000002135,ENSJJAG00000021218,ENSJJAG00000016348,ENSJJAG00000018666,ENSJJAG00000021051,ENSJJAG00000023035,ENSJJAG00000014693,ENSJJAG00000020917,ENSJJAG00000023159,ENSJJAG00000013058,ENSJJAG00000020348,ENSJJAG00000015973,ENSJJAG00000015296,ENSJJAG00000018957,ENSJJAG00000021130,ENSJJAG00000023296,ENSJJAG00000017048,ENSJJAG00000023541,ENSJJAG00000015361,…
252	turquoise	TRUE	0.00353513	1537	4969	601	0.12095	0.391021	GO:0048513	GO:BP	animal organ development	15050	13536	IGI,IMP IGI,IMP,IMP IGI,IMP,IMP,IEP,IMP,IMP,IMP,IMP,IMP,IMP,IMP,IMP,IDA IEP,IMP IGI,IDA IMP,IMP,IDA,IDA IMP IGI,IMP,IDA IMP,IMP,IMP IEP,IMP IGI,IDA IGI,IMP,IMP,IDA,IDA IEP,IMP,IDA,IMP,IMP,IMP,IDA,IMP,IGI,IMP,IMP IGI,IDA IMP,IMP,IEP,IMP,IDA,IEP,IMP IGI,IMP,IMP,IMP,IDA,IMP,IMP IGI,IMP,IDA IMP,IDA,IMP IGI IEA,IGI,IMP,IMP,IMP,IDA,IGI,IMP,IGI,IMP,IMP,IMP,IMP,IMP,IMP IGI,IDA,IMP IGI,IMP IGI,IDA IMP,IMP…	ENSJJAG00000017115,ENSJJAG00000000414,ENSJJAG00000020392,ENSJJAG00000001491,ENSJJAG00000018396,ENSJJAG00000010539,ENSJJAG00000016530,ENSJJAG00000017247,ENSJJAG00000018892,ENSJJAG00000018954,ENSJJAG00000002438,ENSJJAG00000021075,ENSJJAG00000019755,ENSJJAG00000013288,ENSJJAG00000005593,ENSJJAG00000023218,ENSJJAG00000002135,ENSJJAG00000020101,ENSJJAG00000018744,ENSJJAG00000017638,ENSJJAG00000016348,…
253	turquoise	TRUE	0.00369961	2389	4969	901	0.181324	0.377145	GO:0007275	GO:BP	multicellular organism development	15050	2871	IGI,IMP,IMP IGI,IMP,IMP IGI,IMP,IMP,IEP,IDA IMP,IMP,IMP,IMP,IMP,IDA IMP IGI,IMP,IDA IGI,IDA IMP,IDA IMP IGI IEA,IEP,IMP IGI,IMP,IDA IEA,IMP,IDA IMP,IMP,IMP,IDA,IDA IMP IGI,IDA IMP,IMP IEP,IMP,IMP,IMP,IDA IMP IGI,IMP,IMP,IMP,IMP IGI,IGI,IMP,IMP,IMP,IDA IGI IEP,IMP,IDA,IMP,IMP,IMP,IMP,IMP,IDA IGI,IMP,IMP,IMP,IMP IGI,IMP IGI,IMP,IMP IEA,IDA,IMP,IDA IMP,IMP,IMP,IEP IEA,IMP,IMP,IMP,IDA,IMP,IGI,IEP,IMP…	ENSJJAG00000017115,ENSJJAG00000018642,ENSJJAG00000000414,ENSJJAG00000020392,ENSJJAG00000001491,ENSJJAG00000018396,ENSJJAG00000010539,ENSJJAG00000016530,ENSJJAG00000017247,ENSJJAG00000011059,ENSJJAG00000018892,ENSJJAG00000018954,ENSJJAG00000019282,ENSJJAG00000002438,ENSJJAG00000021075,ENSJJAG00000009577,ENSJJAG00000019755,ENSJJAG00000005593,ENSJJAG00000023218,ENSJJAG00000002135,ENSJJAG00000014377,…
254	turquoise	TRUE	0.00613474	1296	4969	513	0.10324	0.395833	GO:0050793	GO:BP	regulation of developmental process	15050	14007	IGI,IDA,IMP IGI,IMP,IMP IGI,IDA IMP,IDA IMP,IMP,IMP,IDA,IMP,IDA IGI IEA,IDA,IMP,IDA IEA,IMP,IMP,IMP,IDA IMP,IMP IGI,IMP,IMP,IMP,IMP,IDA,IMP,IMP,IMP,IMP IGI,IMP,IDA IGI,IMP,IDA,IDA,IDA IMP,IMP,IMP,IMP,IDA,IGI,IDA,IDA IMP,IMP,IMP,IDA,IDA,IDA,IDA,IDA,IDA IMP IEA,IDA,IMP IGI,IDA IMP,IMP IGI,IMP,IMP,IDA,IDA IMP,IDA,IMP,IEA,IMP,IMP,IDA IMP,IMP,IMP,IMP,IMP,IMP,IDA,IMP,IMP,IDA,IMP,IMP IEA,IMP,IMP,IGI,IMP…	ENSJJAG00000017115,ENSJJAG00000023478,ENSJJAG00000000414,ENSJJAG00000020392,ENSJJAG00000001491,ENSJJAG00000018396,ENSJJAG00000017247,ENSJJAG00000011059,ENSJJAG00000019925,ENSJJAG00000002438,ENSJJAG00000021075,ENSJJAG00000005593,ENSJJAG00000023218,ENSJJAG00000002135,ENSJJAG00000023961,ENSJJAG00000021218,ENSJJAG00000020101,ENSJJAG00000018744,ENSJJAG00000017638,ENSJJAG00000016348,ENSJJAG00000004398,…
255	turquoise	TRUE	3.29064e-10	2228	4969	896	0.180318	0.402154	GO:0071944	GO:CC	cell periphery	15050	2801	IDA,IDA,IEA,IDA,IDA,IDA,IDA,IDA,IDA,IDA,IDA,IDA,IDA,IDA,IDA,IDA,IDA,IDA,IDA,IDA,IDA IGI,IDA,IDA,IDA,IDA,IDA,IDA,IDA,IDA,IDA,IDA,IDA,IDA,IDA,IDA,IDA,IDA,IDA,IDA,IDA,IDA,IDA,IDA,IDA IEA,IDA,IDA,IDA,IDA,IDA,IDA,IDA,IDA,IDA IEA,IEA,IDA,IDA,IDA,IEA,IDA,IDA,IDA,IDA,IDA IEA,IDA,IDA,IDA,IDA,IDA,IDA,IDA,IDA,IDA,IDA,IDA,IDA,IDA IEA,IEA,IDA,IDA,IDA,IDA,IDA,IDA,IDA,IDA,IDA,IDA,IDA,IDA,IDA,IDA,IDA,IDA,IDA,IDA…	ENSJJAG00000017115,ENSJJAG00000018642,ENSJJAG00000024175,ENSJJAG00000018690,ENSJJAG00000020392,ENSJJAG00000018396,ENSJJAG00000010539,ENSJJAG00000000637,ENSJJAG00000019748,ENSJJAG00000002438,ENSJJAG00000021075,ENSJJAG00000023218,ENSJJAG00000002135,ENSJJAG00000023961,ENSJJAG00000021218,ENSJJAG00000018750,ENSJJAG00000020101,ENSJJAG00000020476,ENSJJAG00000021289,ENSJJAG00000012969,ENSJJAG00000024107,…
256	turquoise	TRUE	1.26182e-09	2024	4969	819	0.164822	0.404644	GO:0005886	GO:CC	plasma membrane	15050	424	IDA,IDA,IDA,IDA,IDA,IDA,IDA,IDA,IDA,IDA,IDA,IDA,IDA,IDA,IDA,IDA,IDA,IDA,IDA IGI,IDA,IDA,IDA,IDA,IDA,IDA,IDA,IDA,IDA,IDA,IDA,IDA,IDA,IDA,IDA,IDA,IDA,IDA,IDA,IDA IEA,IDA,IDA,IDA,IDA,IDA,IDA,IDA,IDA IEA,IEA,IDA,IDA,IDA,IDA,IDA,IDA,IDA,IDA,IDA,IDA,IDA,IDA,IDA,IDA,IDA,IDA,IDA,IDA IEA,IEA,IDA,IDA,IDA,IDA,IDA,IDA,IDA,IDA,IDA,IDA,IDA,IDA,IDA,IDA,IDA,IDA,IDA IEA,IDA,IDA IEA,IDA IEA,IDA,IDA,IDA,IDA,IDA,IDA…	ENSJJAG00000017115,ENSJJAG00000018642,ENSJJAG00000018690,ENSJJAG00000020392,ENSJJAG00000018396,ENSJJAG00000010539,ENSJJAG00000000637,ENSJJAG00000019748,ENSJJAG00000002438,ENSJJAG00000021075,ENSJJAG00000002135,ENSJJAG00000023961,ENSJJAG00000021218,ENSJJAG00000018750,ENSJJAG00000020101,ENSJJAG00000020476,ENSJJAG00000021289,ENSJJAG00000012969,ENSJJAG00000024107,ENSJJAG00000009134,ENSJJAG00000021056,…
257	turquoise	TRUE	4.0859e-06	522	4969	242	0.048702	0.463602	GO:0098590	GO:CC	plasma membrane region	15050	3226	IDA,IDA,IDA,IDA IGI,IDA,IDA,IDA,IDA,IDA,IDA,IDA,IDA,IDA,IDA,IDA,IDA,IDA,IDA,IDA,IDA,IDA,IDA,IDA,IDA,IDA IMP,IDA,IDA,IDA,IDA,IDA,IDA,IDA,IDA,IDA,IDA,IDA,IDA,IDA,IDA,IDA,IDA,IDA,IMP,IDA,IMP,IDA,IDA,IDA,IDA,IDA IMP,IDA,IDA,IDA,IDA,IDA,IDA,IDA,IDA,IDA,IDA IEA,IDA,IMP,IDA,IDA,IDA,IDA,IDA,IDA,IDA,IDA,IDA,IDA,IDA,IDA,IDA,IDA,IDA,IDA,IMP,IDA,IDA,IDA,IDA,IDA,IDA IEA,IDA IEA,IDA,IDA,IDA,IDA,IDA,IDA,IDA,IDA…	ENSJJAG00000020101,ENSJJAG00000020476,ENSJJAG00000012969,ENSJJAG00000024107,ENSJJAG00000021056,ENSJJAG00000012576,ENSJJAG00000023503,ENSJJAG00000014291,ENSJJAG00000022811,ENSJJAG00000010138,ENSJJAG00000015973,ENSJJAG00000017007,ENSJJAG00000013152,ENSJJAG00000017119,ENSJJAG00000018957,ENSJJAG00000004532,ENSJJAG00000019580,ENSJJAG00000021467,ENSJJAG00000019972,ENSJJAG00000006583,ENSJJAG00000014991,…
258	turquoise	TRUE	0.000618364	3553	4969	1311	0.263836	0.368984	GO:0016020	GO:CC	membrane	15050	722	IDA IGI IEA,IDA,IDA,IDA,IDA,IDA IPI,IDA,IDA,IDA,IDA,IEA,IDA,IDA,IDA IEA,IDA IEA,IDA,IDA,IDA,IDA IMP,IDA,IEA,IDA IEA,IDA,IDA,IDA,IDA,IDA,IEA,IDA,IDA,IDA IEA,IDA,IDA IGI IEA,IEA,IDA IEA,IEA,IDA,IDA,IDA,IDA,IDA,IDA,IDA IEA,IDA,IDA,IDA IEA,IEA,IMP,IDA,IDA,IDA,IDA,IDA IEA,IDA IEA,IDA,IDA,IEA,IDA,IDA,IDA,IDA,IDA,IDA,IDA,IEA,IEA,IDA,IDA,IDA,IDA,IDA,IDA IEA,IDA,IDA,IDA,IDA,IDA,IDA IEA,IDA,IDA,IDA,IDA,IDA…	ENSJJAG00000022207,ENSJJAG00000022441,ENSJJAG00000017115,ENSJJAG00000018642,ENSJJAG00000018620,ENSJJAG00000000490,ENSJJAG00000011637,ENSJJAG00000018690,ENSJJAG00000020392,ENSJJAG00000018396,ENSJJAG00000021136,ENSJJAG00000010539,ENSJJAG00000017661,ENSJJAG00000000637,ENSJJAG00000011059,ENSJJAG00000019748,ENSJJAG00000018892,ENSJJAG00000002438,ENSJJAG00000011136,ENSJJAG00000021075,ENSJJAG00000011918,…
259	turquoise	TRUE	0.00157234	211	4969	108	0.0217348	0.511848	GO:0045177	GO:CC	apical part of cell	15050	2143	IDA,IDA,IDA,IDA,IDA,IDA,IDA,IDA,IDA,IDA,IDA,IDA,IDA,IDA,IDA,IDA,IDA,IDA,IDA,IDA,IDA,IDA,IDA,IDA,IDA,IDA,IDA,IDA,IDA,IDA,IDA,IDA,IMP,IDA,IDA,IDA,IDA,IDA,IDA,IDA,IDA,IDA,IDA,IDA,IDA,IDA,IDA,IDA,IDA,IDA,IDA,IMP,IDA,IDA,IPI,IDA,IDA,IDA,IDA,IDA,IDA,IDA,IDA,IDA,IDA,IDA,IDA,IDA,IDA,IDA,IDA IEA,IDA,IDA,IDA,IDA,IDA,IDA,IDA,IDA,IDA,IDA,IDA,IDA,IDA,IDA,IDA,IDA,IDA,IDA,IDA,IDA,IDA,IDA,IDA,IDA,IDA,IDA,IDA,IDA…	ENSJJAG00000017115,ENSJJAG00000010539,ENSJJAG00000019925,ENSJJAG00000005593,ENSJJAG00000020101,ENSJJAG00000024107,ENSJJAG00000021056,ENSJJAG00000012576,ENSJJAG00000010994,ENSJJAG00000017007,ENSJJAG00000013152,ENSJJAG00000017119,ENSJJAG00000018957,ENSJJAG00000004532,ENSJJAG00000020689,ENSJJAG00000019580,ENSJJAG00000019972,ENSJJAG00000006583,ENSJJAG00000014991,ENSJJAG00000021377,ENSJJAG00000018187,…
260	turquoise	TRUE	0.00608591	165	4969	87	0.0175086	0.527273	GO:0016324	GO:CC	apical plasma membrane	15050	734	IDA,IDA,IDA,IDA,IDA,IDA,IDA,IDA,IDA,IDA,IDA,IDA,IDA,IDA,IDA,IDA,IDA,IDA,IDA,IDA,IDA,IDA,IDA,IDA,IDA,IMP,IDA,IDA,IDA,IDA,IDA,IDA,IDA,IDA,IDA,IDA,IDA,IDA,IDA,IDA,IDA,IDA,IPI,IDA,IDA,IDA,IDA,IDA,IDA,IDA,IDA,IDA,IDA,IDA,IDA IEA,IDA,IDA,IDA,IDA,IDA,IDA,IDA,IDA,IDA,IDA,IDA,IDA,IDA,IDA,IDA,IDA,IDA,IDA,IDA,IDA,IDA,IDA,IDA,IDA,IDA,IDA,IDA,IDA,IDA,IDA,IDA,IDA	ENSJJAG00000020101,ENSJJAG00000024107,ENSJJAG00000021056,ENSJJAG00000012576,ENSJJAG00000017007,ENSJJAG00000013152,ENSJJAG00000017119,ENSJJAG00000018957,ENSJJAG00000004532,ENSJJAG00000019580,ENSJJAG00000019972,ENSJJAG00000006583,ENSJJAG00000014991,ENSJJAG00000021377,ENSJJAG00000018187,ENSJJAG00000017079,ENSJJAG00000015526,ENSJJAG00000022990,ENSJJAG00000023257,ENSJJAG00000018874,ENSJJAG00000011588,…
261	turquoise	TRUE	1.76924e-06	1624	4969	655	0.131817	0.403325	GO:0016740	GO:MF	transferase activity	15050	2956	IEA,IEA,IEA,IDA IEA,IEA,IDA IEA,IDA IEA,IDA IEA,IEA,IEA,IDA IMP IEA,IDA IEA,IMP IEA,IDA IEA,IMP IEA,IDA IEA,IDA IEA,IEA,IDA,IDA IEA,IDA IEA,IDA IEA,IDA IEA,IDA,IDA IEA,IDA IEA,IDA IGI IEA,IEA,IEA,IDA IMP,IDA IEA,IDA IEA,IMP,IDA IEA,IDA IEA,IDA IMP IEA,IMP IEA,IDA IEA,IDA,IDA IEA,IEA,IDA,IDA IEA,IDA IEA,IDA IEA,IEA,IMP,IDA IEA,IEA,IDA,IDA,IDA IEA,IDA IEA,IDA IEA,IDA IEA,IDA IEA,IEA,IDA,IEA,IEP,IEA…	ENSJJAG00000011649,ENSJJAG00000021944,ENSJJAG00000021048,ENSJJAG00000013632,ENSJJAG00000003968,ENSJJAG00000024025,ENSJJAG00000020392,ENSJJAG00000004772,ENSJJAG00000016136,ENSJJAG00000022853,ENSJJAG00000013380,ENSJJAG00000013288,ENSJJAG00000011918,ENSJJAG00000009859,ENSJJAG00000016242,ENSJJAG00000023937,ENSJJAG00000021480,ENSJJAG00000021681,ENSJJAG00000013744,ENSJJAG00000014743,ENSJJAG00000017638,…
262	turquoise	TRUE	2.01732e-06	4056	4969	1507	0.30328	0.371548	GO:0003824	GO:MF	catalytic activity	15050	368	IEA,IEA,IDA IEA,IEA,IEA,IDA IEA,IDA IEA,IEA,IDA IEA,IEA,IDA IEA,IDA,IEA,IDA IEA,IDA IEA,IEA,IMP IEA,IDA,IEA,IDA IEA,IEA,IEA,IDA IMP IEA,IDA IEA,IDA IMP IEA,IDA IEA,IDA,IDA IEA,IMP IEA,IDA,IDA IEA,IMP IEA,IDA IEA,IMP IEA,IDA IEA,IDA,IDA IMP IEA,IDA IEA,IEA,IEA,IDA,IDA,IDA IEA,IMP IEA,IDA IEA,IDA IEA,IDA IEA,IDA IEA,IDA,IDA IEA,IEA,IDA IEA,IDA IEA,IDA IGI IEA,IDA IEA,IEA,IEA,IEA,IDA IEA,IDA IMP,IDA…	ENSJJAG00000011649,ENSJJAG00000012368,ENSJJAG00000022441,ENSJJAG00000021944,ENSJJAG00000021048,ENSJJAG00000013632,ENSJJAG00000020750,ENSJJAG00000011212,ENSJJAG00000018620,ENSJJAG00000003968,ENSJJAG00000024025,ENSJJAG00000022907,ENSJJAG00000020161,ENSJJAG00000020392,ENSJJAG00000018396,ENSJJAG00000018475,ENSJJAG00000016530,ENSJJAG00000017661,ENSJJAG00000000815,ENSJJAG00000004772,ENSJJAG00000016136,…
263	turquoise	TRUE	4.0839e-05	2833	4969	1073	0.215939	0.37875	GO:0043167	GO:MF	ion binding	15050	5760	IDA IEA,IEA,IEA,IEA,IEA,IDA IEA,IEA,IEA,IDA,IEA,IDA IEA,IEA,IEA,IEA,IEA,IEA,IEA,IDA IEA,IDA,IEA,IEA,IEA,IEA,IEA,IDA IEA,IDA IEA,IEA,IEA,IDA IEA,IEA,IDA IEA,IDA,IDA,IDA,IEA,IEA,IDA IEA,IDA IEA,IEA,IMP,IEA,IEA,IEA,IEA,IDA,IDA IEA,IDA IEA,IEA,IEA,IDA IEA,IEA,IEA,IEA,IEA,IEA,IEA,IEA,IEA,IDA IEA,IEA,IEA,IDA,IEA,IEA,IDA,IDA,IEA,IDA,IDA IEA,IEA,IEA,IEA,IDA,IDA IEA,IEA,IEA,IDA,IDA IEA,IEA,IEA,IDA,IDA,IEA…	ENSJJAG00000022207,ENSJJAG00000011649,ENSJJAG00000021944,ENSJJAG00000021048,ENSJJAG00000017115,ENSJJAG00000013632,ENSJJAG00000020750,ENSJJAG00000023478,ENSJJAG00000018620,ENSJJAG00000020392,ENSJJAG00000018396,ENSJJAG00000016530,ENSJJAG00000019092,ENSJJAG00000017247,ENSJJAG00000004772,ENSJJAG00000016136,ENSJJAG00000022853,ENSJJAG00000013380,ENSJJAG00000019755,ENSJJAG00000013288,ENSJJAG00000009859,…
264	turquoise	TRUE	0.00039911	585	4969	258	0.0519219	0.441026	GO:0016773	GO:MF	phosphotransferase activity, alcohol group as acceptor	15050	2984	IEA,IEA,IDA IEA,IDA IEA,IEA,IDA IMP IEA,IDA IEA,IDA IEA,IEA,IDA IEA,IDA IEA,IDA IEA,IDA IGI IEA,IEA,IEA,IDA IEA,IDA IEA,IDA IEA,IEA,IDA,IDA,IDA IEA,IDA IEA,IEA,IDA IEA,IDA IEA,IEA,IEA,IDA IEA,IDA,IDA IEA,IEA,IDA,IDA IEA,IDA IEA,IEA,IEA,IDA IEA,IDA IEA,IEA,IEA,IDA IEA,IEA,IEA,IDA IEA,IDA IMP IEA,IDA IEA,IDA IEA,IDA IEA,IDA IEA,IDA IEA,IEA,IDA IGI IEA,IDA IEA,IEA,IDA IEA,IEA,IEA,IDA IEA,IEA,IEA,IDA…	ENSJJAG00000021944,ENSJJAG00000021048,ENSJJAG00000020392,ENSJJAG00000004772,ENSJJAG00000022853,ENSJJAG00000013380,ENSJJAG00000009859,ENSJJAG00000021480,ENSJJAG00000021681,ENSJJAG00000017638,ENSJJAG00000016348,ENSJJAG00000009134,ENSJJAG00000004099,ENSJJAG00000021056,ENSJJAG00000016286,ENSJJAG00000021736,ENSJJAG00000017568,ENSJJAG00000020827,ENSJJAG00000023767,ENSJJAG00000010030,ENSJJAG00000022972,…
265	turquoise	TRUE	0.00258057	747	4969	315	0.063393	0.421687	GO:0005215	GO:MF	transporter activity	15050	1358	IDA,IDA IEA,IDA IEA,IMP,IDA IEA,IDA IEA,IDA IEA,IEA,IDA,IDA IEA,IDA,IDA,IDA IEA,IDA IEA,IDA IGI,IDA,IDA IMP IEA,IDA IMP IEA,IEA,IDA IEA,IDA IMP IEA,IEA,IDA IEA,IDA IEA,IDA,IEA,IDA IEA,IEA,IDA IEA,IDA IEA,IEA,IMP IEA,IDA IMP IEA,IEA,IEA,IDA IEA,IDA IEA,IEA,IDA IMP IEA,IDA IEA,IDA IMP IEA,IDA IMP IEA,IDA IEA,IDA IEA,IEA,IEA,IEA,IDA IEA,IEA,IDA IEA,IDA IMP IEA,IDA IEA,IDA,IMP,IEA,IDA IEA,IMP IEA,IEA…	ENSJJAG00000019302,ENSJJAG00000000637,ENSJJAG00000012474,ENSJJAG00000002135,ENSJJAG00000010308,ENSJJAG00000021289,ENSJJAG00000024107,ENSJJAG00000003685,ENSJJAG00000024252,ENSJJAG00000014291,ENSJJAG00000023679,ENSJJAG00000021544,ENSJJAG00000018761,ENSJJAG00000020225,ENSJJAG00000011965,ENSJJAG00000015882,ENSJJAG00000013152,ENSJJAG00000017119,ENSJJAG00000003595,ENSJJAG00000012667,ENSJJAG00000004532,…
266	turquoise	TRUE	0.0033277	631	4969	271	0.0545381	0.429477	GO:0016301	GO:MF	kinase activity	15050	2776	IEA,IEA,IDA IEA,IDA IEA,IEA,IDA IMP IEA,IDA IEA,IDA IEA,IEA,IDA IEA,IDA IEA,IDA IEA,IDA IGI IEA,IEA,IEA,IDA IEA,IDA IEA,IDA IEA,IDA IEA,IEA,IDA,IDA IEA,IDA IEA,IDA IEA,IEA,IDA IEA,IDA IEA,IEA,IDA,IEA,IDA IEA,IDA IEA,IDA IEA,IEA,IDA IEA,IDA IEA,IDA IEA,IEA,IEA,IDA IEA,IDA IEA,IDA IEA,IEA,IEA,IDA IEA,IEA,IEA,IDA IEA,IDA IEA,IDA IMP IEA,IDA IEA,IDA IEA,IDA IEA,IDA IEA,IDA IEA,IEA,IDA IGI IEA,IDA IEA…	ENSJJAG00000021944,ENSJJAG00000021048,ENSJJAG00000020392,ENSJJAG00000004772,ENSJJAG00000022853,ENSJJAG00000013380,ENSJJAG00000009859,ENSJJAG00000021480,ENSJJAG00000021681,ENSJJAG00000017638,ENSJJAG00000016348,ENSJJAG00000009134,ENSJJAG00000004099,ENSJJAG00000021056,ENSJJAG00000016286,ENSJJAG00000021736,ENSJJAG00000017568,ENSJJAG00000020827,ENSJJAG00000022131,ENSJJAG00000023767,ENSJJAG00000010030,…
267	turquoise	TRUE	0.00393303	747	4969	314	0.0631918	0.420348	GO:0016772	GO:MF	transferase activity, transferring phosphorus-containing groups	15050	2983	IEA,IEA,IDA IEA,IDA IEA,IEA,IDA IMP IEA,IDA IEA,IDA IEA,IEA,IDA,IDA IEA,IDA IEA,IDA IEA,IDA IGI IEA,IEA,IEA,IDA IEA,IDA IEA,IDA IEA,IDA IEA,IEA,IDA,IDA IEA,IDA IEA,IDA IEA,IEA,IDA IEA,IDA IEA,IEA,IDA IEA,IEA,IDA,IEA,IDA IEA,IDA IEA,IDA IEA,IEA,IDA IEA,IDA IEA,IDA IEA,IEA,IEA,IDA IEA,IDA IEA,IDA IEA,IEA,IEA,IDA IEA,IDA IEA,IDA IEA,IEA,IEA,IDA IEA,IDA IEA,IDA IMP IEA,IDA IMP,IDA IEA,IDA IEA,IDA IEA…	ENSJJAG00000021944,ENSJJAG00000021048,ENSJJAG00000020392,ENSJJAG00000004772,ENSJJAG00000022853,ENSJJAG00000013380,ENSJJAG00000009859,ENSJJAG00000021480,ENSJJAG00000021681,ENSJJAG00000013744,ENSJJAG00000017638,ENSJJAG00000016348,ENSJJAG00000009134,ENSJJAG00000004099,ENSJJAG00000021056,ENSJJAG00000016286,ENSJJAG00000021736,ENSJJAG00000017568,ENSJJAG00000020827,ENSJJAG00000022131,ENSJJAG00000023767,…
268	turquoise	TRUE	0.0088992	677	4969	286	0.0575569	0.422452	GO:0022857	GO:MF	transmembrane transporter activity	15050	3819	IDA,IDA IEA,IDA IEA,IMP,IDA IEA,IDA IEA,IDA IEA,IEA,IDA IEA,IDA,IDA IEA,IDA IEA,IDA IGI,IDA,IDA IMP IEA,IDA IMP IEA,IEA,IDA IEA,IDA IMP IEA,IEA,IDA IEA,IDA IEA,IEA,IDA IEA,IEA,IDA IEA,IDA IEA,IEA,IMP IEA,IDA IMP IEA,IEA,IDA IEA,IDA IEA,IEA,IDA IMP IEA,IDA IEA,IDA IMP IEA,IDA IMP IEA,IDA IEA,IEA,IEA,IEA,IDA IEA,IEA,IDA IEA,IDA IMP IEA,IDA IEA,IMP,IEA,IEA,IMP IEA,IEA,IMP,IMP,IDA IEA,IDA IEA,IDA IEA…	ENSJJAG00000019302,ENSJJAG00000000637,ENSJJAG00000012474,ENSJJAG00000002135,ENSJJAG00000010308,ENSJJAG00000021289,ENSJJAG00000024107,ENSJJAG00000003685,ENSJJAG00000014291,ENSJJAG00000021544,ENSJJAG00000018761,ENSJJAG00000020225,ENSJJAG00000011965,ENSJJAG00000015882,ENSJJAG00000013152,ENSJJAG00000017119,ENSJJAG00000003595,ENSJJAG00000012667,ENSJJAG00000004532,ENSJJAG00000016095,ENSJJAG00000021325,…
